# Supplementary material for: Targeted Metabolomics and High-Throughput RNA Sequencing-Based Transcriptomics Reveal Massive Changes in the Streptomyces venezuelae NRRL B-65442 Metabolism Caused by Ethanol Shock
Source: Microbiol Spectr. 2022 Oct 31;10(6):e03672-22. doi: 10.1128/spectrum.03672-22 (PMC9769785; doi:10.1128/spectrum.03672-22)
Supplement: Supplemental file 2 — Supplemental material. Download spectrum.03672-22-s0002.xlsx, XLSX file, 0.6 MB [file spectrum.03672-22-s0002.xlsx]

## Sheet: DEGs_20191216_without_wt48_rep2
names	ID	Product	log2_fc_18h	log2_fc_24h	log2_fc_48h	deg_18	deg_24	deg_48	BGC
gene-vnz_RS00005	WP_071892363.1	transcriptional regulator	-1.1798	-0.816237	-0.914913	down	none	down
gene-vnz_RS00010	WP_145953680.1	hypothetical protein	-0.651095	-0.52828	-0.29514	none	none	none
gene-vnz_RS00020	WP_041661885.1	hypothetical protein	-1.01762	-0.666967	-0.563827	down	none	none
gene-vnz_RS00030	WP_015031217.1	hypothetical protein	-1.06359	-0.713734	-0.719495	down	none	down
gene-vnz_RS00035	WP_106433662.1	SDR family oxidoreductase	-0.58332	-0.542757	-0.422454	none	none	none
gene-vnz_RS00040	WP_015031220.1	SRPBCC family protein	-0.677468	-0.624981	-0.738276	none	none	down
gene-vnz_RS00060	WP_015031223.1	SigE family RNA polymerase sigma factor	0.624856	0.258033	0.267622	up	none	none
gene-vnz_RS00075	WP_041661890.1	GNAT family N-acetyltransferase	-0.340088	-0.66703	-0.350357	none	none	none
gene-vnz_RS00080	WP_106433791.1	serine/threonine protein kinase	-0.559931	-0.743906	-0.420493	none	none	none
gene-vnz_RS00085	WP_015031228.1	EF-hand domain-containing protein	-1.29159	-1.5088	-1.09047	down	down	down
gene-vnz_RS00090	WP_015031231.1	hypothetical protein	-0.331413	-0.654873	-0.296616	none	none	none
gene-vnz_RS00095	WP_015031232.1	hypothetical protein	-0.434602	-0.699183	-0.442765	none	none	none
gene-vnz_RS00100	WP_015031233.1	SnoaL-like domain-containing protein	-0.629742	-0.747189	-0.40207	none	none	none
gene-vnz_RS00105	WP_106433792.1	hypothetical protein	-0.261997	-0.54252	-0.510544	none	none	none
gene-vnz_RS00110	WP_106433793.1	MFS transporter	-0.49316	-0.558818	-0.431992	none	none	none
gene-vnz_RS00115	WP_015031237.1	TetR/AcrR family transcriptional regulator	-0.451963	-0.50731	-0.546547	none	none	none
gene-vnz_RS00120	WP_015031238.1	crotonase/enoyl-CoA hydratase family protein	-0.090198	-0.279393	-0.33366	none	none	none
gene-vnz_RS00125	WP_015031239.1	LysR family transcriptional regulator	-0.444776	-0.524951	-0.400449	none	none	none
gene-vnz_RS00130	WP_015031240.1	MFS transporter	-0.61843	-0.627277	-0.351489	none	none	none
gene-vnz_RS00135	WP_041661892.1	hypothetical protein	-0.487747	-0.696882	-0.380619	none	none	none
gene-vnz_RS00140	WP_041663351.1	SGNH/GDSL hydrolase family protein	-0.606641	-0.76523	-0.522025	none	none	none
gene-vnz_RS00145	WP_015031243.1	RICIN domain-containing protein	-1.059	-0.827848	-0.632541	down	none	none
gene-vnz_RS00150	WP_015031244.1	hypothetical protein	-0.537481	-0.80388	-0.649379	none	none	none
gene-vnz_RS00155	WP_015031245.1	hypothetical protein	-0.440231	-0.928482	-0.289278	none	down	none
gene-vnz_RS00160	WP_015031246.1	CHAT domain-containing protein	-0.537442	-0.413326	-0.500252	none	none	none
gene-vnz_RS00165	WP_015031247.1	class I SAM-dependent methyltransferase	-0.372597	-0.756585	-0.297842	none	none	none
gene-vnz_RS00170	WP_041661893.1	VOC family protein	-0.118223	-0.307549	-0.154346	none	none	none
gene-vnz_RS00175	WP_041663357.1	hypothetical protein	-0.466527	-0.695267	-0.427365	none	none	none
gene-vnz_RS00180	WP_015031251.1	TIGR03086 family protein	-0.279263	-0.321348	-0.547105	none	none	none
gene-vnz_RS00185	WP_078508564.1	hypothetical protein	-0.578093	-0.403003	-0.742799	none	none	down
gene-vnz_RS00190	WP_015031253.1	MFS transporter	-0.697509	-0.360083	-0.448776	none	none	none
gene-vnz_RS00195	WP_015031254.1	peptidase C45	-0.43272	-0.439415	0.135027	none	none	none
gene-vnz_RS00200	WP_106433794.1	LacI family DNA-binding transcriptional regulator	-0.542381	-0.499633	-0.359607	none	none	none
gene-vnz_RS00205	WP_106433795.1	hypothetical protein	-0.678014	-0.410717	-0.430866	none	none	none
gene-vnz_RS00210	WP_041663363.1	phosphotransferase	-0.370567	-0.477976	-0.365834	none	none	none
gene-vnz_RS00215	WP_015031258.1	MerR family transcriptional regulator	-0.557117	-0.556105	-0.336687	none	none	none
gene-vnz_RS00220	WP_015031259.1	zinc-binding dehydrogenase	-0.637745	-0.200721	-0.396559	none	none	none
gene-vnz_RS00225	WP_015031260.1	hypothetical protein	0.170867	-0.0402933	0.208508	none	none	none
gene-vnz_RS00230	WP_015031262.1	hypothetical protein	-0.218229	-0.2928	-0.152779	none	none	none
gene-vnz_RS00235	WP_015031263.1	polyprenyl synthetase family protein	-0.289493	-0.488728	-0.613374	none	none	none
gene-vnz_RS00240	WP_015031264.1	DUF2236 domain-containing protein	-0.405832	-0.669252	-0.433802	none	none	none
gene-vnz_RS00245	WP_041663365.1	ABC transporter permease subunit	-0.410046	-0.434266	-0.150148	none	none	none
gene-vnz_RS00250	WP_015031267.1	ATP-binding cassette domain-containing protein	-0.181168	-0.499144	-0.220012	none	none	none
gene-vnz_RS00255	WP_015031268.1	cold-shock protein	0.70282	0.860276	1.32456	up	up	up
gene-vnz_RS00260	WP_015031269.1	hypothetical protein	-0.304027	-0.473437	-0.0934647	none	none	none
gene-vnz_RS00265	WP_015031270.1	zf-HC2 domain-containing protein	0.0889577	-0.561881	-0.353919	none	none	none
gene-vnz_RS00270	WP_015031271.1	sigma-70 family RNA polymerase sigma factor	-0.347305	-0.771207	-0.145572	none	none	none
gene-vnz_RS00275	WP_015031272.1	DUF1996 domain-containing protein	-0.528187	-1.15279	-0.0850385	none	down	none
gene-vnz_RS00280	WP_015031273.1	S8 family peptidase	1.72149	1.03213	0.370657	up	up	none
gene-vnz_RS00285	WP_015031274.1	DUF2071 domain-containing protein	-0.0127546	-0.118584	-0.105326	none	none	none
gene-vnz_RS00290	WP_015031275.1	polyketide cyclase	-0.515053	-0.192761	-0.533704	none	none	none
gene-vnz_RS00295	WP_086024621.1	amidohydrolase family protein	-0.536722	-0.469506	-0.311911	none	none	none
gene-vnz_RS00300	WP_015031277.1	L-rhamnose mutarotase	-0.116851	-0.550358	-0.587574	none	none	none
gene-vnz_RS00305	WP_015031278.1	aldo/keto reductase	-0.664968	-0.663937	-0.418826	none	none	none
gene-vnz_RS00310	WP_015031279.1	SDR family oxidoreductase	-0.861025	-0.897147	0.00209254	down	down	none
gene-vnz_RS00315	WP_051025995.1	fuconate dehydratase	-0.757535	-0.742611	0.00516491	none	none	none
gene-vnz_RS00320	WP_041661898.1	FadR family transcriptional regulator	-0.573963	-0.454914	-0.592844	none	none	none
gene-vnz_RS00325	WP_015031282.1	lyase	-0.657893	-0.720327	0.152922	none	none	none
gene-vnz_RS00330	WP_015031283.1	alpha-L-fucosidase	-0.743449	-0.740073	-0.200939	none	none	none
gene-vnz_RS00335	WP_015031284.1	glucarate dehydratase	-0.721205	-0.964947	-0.185747	none	down	none
gene-vnz_RS00340	WP_051025997.1	5-dehydro-4-deoxyglucarate dehydratase	-0.678401	-0.941367	-0.579198	none	down	none
gene-vnz_RS00345	WP_015031286.1	carbohydrate ABC transporter permease	-0.838922	-1.67234	-0.306735	down	down	none
gene-vnz_RS00350	WP_015031287.1	sugar ABC transporter permease	-0.670741	-0.96417	-0.203096	none	down	none
gene-vnz_RS00355	WP_015031288.1	sugar ABC transporter substrate-binding protein	-0.643855	-0.731014	-0.624334	none	none	none
gene-vnz_RS00360	WP_015031289.1	hydroxyacid dehydrogenase	-0.589188	-0.579243	-0.429377	none	none	none
gene-vnz_RS00365	WP_041661901.1	fumarylacetoacetate hydrolase family protein	-0.55328	-0.414726	-0.511803	none	none	none
gene-vnz_RS00370	WP_015031291.1	SGNH/GDSL hydrolase family protein	-0.409494	-0.410672	-0.36387	none	none	none
gene-vnz_RS00375	WP_107499038.1	DUF11 domain-containing protein	-0.41789	-0.636401	-0.289075	none	none	none
gene-vnz_RS00380	WP_015031294.1	serine hydrolase	-0.51533	-0.377524	-0.482217	none	none	none
gene-vnz_RS00385	WP_015031295.1	RNA 2'%2C3'-cyclic phosphodiesterase	-0.294446	-0.336792	-0.421648	none	none	none
gene-vnz_RS00390	WP_015031296.1	VOC family protein	-0.117482	0.057764	-0.405522	none	none	none
gene-vnz_RS00395	WP_041661903.1	class A beta-lactamase	-0.388682	-0.126146	-0.56305	none	none	none
gene-vnz_RS00400	WP_015031298.1	UDP-N-acetylmuramoyl-tripeptide--D-alanyl-D-alanine ligase	-0.389167	-0.512571	-0.324841	none	none	none
gene-vnz_RS00405	WP_015031299.1	DinB family protein	-0.0948358	-0.277407	-0.122354	none	none	none
gene-vnz_RS00410	WP_015031300.1	VCBS repeat-containing protein	-0.47636	-0.668971	-0.35509	none	none	none
gene-vnz_RS00415	WP_015031301.1	hypothetical protein	-0.415795	-0.780183	-0.398794	none	none	none
gene-vnz_RS00420	WP_015031302.1	nicotinate phosphoribosyltransferase	-0.49457	-0.704481	-0.450806	none	none	none
gene-vnz_RS00425	WP_015031303.1	two pore domain potassium channel family protein	-0.424845	-0.673541	-0.342049	none	none	none
gene-vnz_RS00430	WP_015031304.1	ABC transporter permease	-0.55843	-0.822438	-0.256157	none	none	none
gene-vnz_RS00435	WP_015031305.1	ABC transporter ATP-binding protein	-0.546024	-0.894074	-0.159181	none	down	none
gene-vnz_RS00440	WP_015031306.1	ABC transporter permease	-0.558887	-1.08203	-0.278974	none	down	none
gene-vnz_RS00445	WP_015031307.1	redoxin domain-containing protein	-0.360817	-0.471249	-0.465108	none	none	none
gene-vnz_RS00450	WP_015031308.1	hypothetical protein	-0.34283	-0.573738	-0.652693	none	none	none
gene-vnz_RS00455	WP_015031309.1	phytase	-0.510091	-0.437356	-0.372172	none	none	none
gene-vnz_RS00460	WP_015031310.1	FAD-dependent oxidoreductase	-0.5421	-0.326688	-0.0877205	none	none	none
gene-vnz_RS00465	WP_015031311.1	ATP-binding protein	-0.700379	-0.682648	-0.240011	none	none	none
gene-vnz_RS00470	WP_041663381.1	DUF742 domain-containing protein	-0.144299	-0.668361	-0.181615	none	none	none
gene-vnz_RS00475	WP_015031313.1	roadblock/LC7 domain-containing protein	-0.466731	-0.58111	-0.224258	none	none	none
gene-vnz_RS00480	WP_078508568.1	sensor histidine kinase	-0.470792	-0.664426	-0.316709	none	none	none
gene-vnz_RS00485	WP_015031315.1	protein kinase	-0.1627	-0.277597	-0.32576	none	none	none
gene-vnz_RS00490	WP_015031316.1	thiol reductase thioredoxin	-0.418868	-0.543663	-0.587526	none	none	none
gene-vnz_RS00495	WP_015031317.1	Mannan endo-1%2C4-beta-mannosidase precursor	-0.471985	-0.527276	-0.299182	none	none	none
gene-vnz_RS00500	WP_015031318.1	alpha/beta hydrolase	-0.0311024	-0.598576	-0.370149	none	none	none
gene-vnz_RS00505	WP_015031319.1	aromatic ring-hydroxylating dioxygenase subunit alpha	-0.529691	-0.878304	-0.377853	none	down	none
gene-vnz_RS00510	WP_015031320.1	hypothetical protein	-0.134759	-1.41133	0.277697	none	down	none
gene-vnz_RS00515	WP_015031321.1	oxidoreductase	-0.526936	-0.86876	-0.254304	none	down	none
gene-vnz_RS00525	WP_015031323.1	MarR family transcriptional regulator	-0.42404	-0.599952	-0.47338	none	none	none
gene-vnz_RS00530	WP_015031324.1	serine/threonine-protein phosphatase	-0.38683	-0.563708	-0.63352	none	none	none
gene-vnz_RS00535	WP_051025998.1	hemerythrin domain-containing protein	-1.11454	-0.673528	-0.372257	down	none	none
gene-vnz_RS00540	WP_015031326.1	SDR family oxidoreductase	-0.183266	-0.164854	-0.301627	none	none	none
gene-vnz_RS00545	WP_015031327.1	NADP-dependent oxidoreductase	-0.240501	-0.515561	-0.442327	none	none	none
gene-vnz_RS00550	WP_015031328.1	helix-turn-helix domain-containing protein	-0.126402	-0.59729	-0.269487	none	none	none
gene-vnz_RS00555	WP_015031329.1	dihydrofolate reductase	-0.392115	-0.543701	-0.154544	none	none	none
gene-vnz_RS00560	WP_015031330.1	hypothetical protein	-0.500619	-0.656824	-0.350773	none	none	none
gene-vnz_RS00565	WP_086024662.1	ABC transporter substrate-binding protein	-0.542315	-0.597221	-0.639954	none	none	none
gene-vnz_RS00570	WP_015031332.1	ABC transporter permease subunit	-0.557454	-0.604853	-0.324682	none	none	none
gene-vnz_RS00575	WP_015031333.1	glycine betaine/L-proline ABC transporter ATP-binding protein	-0.471957	-0.603309	-0.400787	none	none	none
gene-vnz_RS00580	WP_015031334.1	oxidoreductase	-0.526267	-0.551691	-0.37392	none	none	none
gene-vnz_RS00585	WP_041661907.1	aldehyde dehydrogenase family protein	-0.687901	-0.515736	-0.51145	none	none	none
gene-vnz_RS00590	WP_041661909.1	PRC domain containing protein	-0.824601	-0.45095	-0.454554	down	none	none
gene-vnz_RS00595	WP_015031337.1	SsgA family sporulation/cell division regulator	-0.340951	-0.68947	-0.225635	none	none	none
gene-vnz_RS00600	WP_041663389.1	WhiB family transcriptional regulator	-0.2185	-0.49854	-0.341677	none	none	none
gene-vnz_RS00605	WP_041663391.1	aldo/keto reductase	-0.331881	-0.482159	-0.500717	none	none	none
gene-vnz_RS00610	WP_041663393.1	VanZ family protein	-0.631109	-0.712449	0.14259	none	none	none
gene-vnz_RS00615	WP_015031341.1	DUF4230 domain-containing protein	-0.453819	-0.412085	-0.450412	none	none	none
gene-vnz_RS00620	WP_015031342.1	DUF1232 domain-containing protein	-0.637985	-0.34197	-0.702352	none	none	none
gene-vnz_RS00625	WP_015031343.1	FAD-dependent oxidoreductase	-0.314309	-0.378215	-0.62784	none	none	none
gene-vnz_RS00630	WP_015031344.1	sigma-70 family RNA polymerase sigma factor	-0.319458	-0.0300335	-0.26982	none	none	none
gene-vnz_RS00635	WP_106433797.1	hypothetical protein	-0.409985	-0.437976	-0.687116	none	none	down
gene-vnz_RS00640	WP_015031346.1	GNAT family N-acetyltransferase	-0.329374	-0.318149	-0.246289	none	none	none
gene-vnz_RS00645	WP_041661911.1	VOC family protein	-0.177798	-0.200635	-0.27264	none	none	none
gene-vnz_RS00650	WP_015031348.1	catalase	-1.28006	-0.99094	-0.590646	down	down	none
gene-vnz_RS00655	WP_041661913.1	mechanosensitive ion channel	-0.570413	-0.329525	-0.354876	none	none	none
gene-vnz_RS00660	WP_015031350.1	glutathione S-transferase	-0.463759	-0.694439	-0.599811	none	none	none
gene-vnz_RS00665	WP_015031351.1	YihY/virulence factor BrkB family protein	-0.621154	-0.694675	-0.492489	none	none	none
gene-vnz_RS00670	WP_015031352.1	PQQ-binding-like beta-propeller repeat protein	-0.414118	-0.492187	-0.356792	none	none	none
gene-vnz_RS00675	WP_015031353.1	SMI1/KNR4 family protein	-0.438739	-0.473746	-0.378919	none	none	none
gene-vnz_RS00680	WP_015031354.1	hypothetical protein	0.345005	0.37834	-0.0147552	none	up	none
gene-vnz_RS00685	WP_015031355.1	hypothetical protein	-0.411911	-0.27195	-0.0797236	none	none	none
gene-vnz_RS00690	WP_145953682.1	hypothetical protein	-0.35446	-0.34933	-0.585789	none	none	none
gene-vnz_RS00695	WP_015031357.1	trypsin-like serine protease	-0.695526	-0.553078	-0.386594	none	none	none
gene-vnz_RS00700	WP_106433798.1	hypothetical protein	-0.558618	-0.658847	-0.213285	none	none	none
gene-vnz_RS00705	WP_015031359.1	hypothetical protein	-0.814445	-0.755707	-0.590548	down	none	none
gene-vnz_RS00710	WP_015031360.1	LysR family transcriptional regulator	-0.443379	-0.438746	-0.507801	none	none	none
gene-vnz_RS00715	WP_015031361.1	EamA family transporter	-0.646858	-0.265594	-0.39006	none	none	none
gene-vnz_RS00720	WP_015031362.1	mycothione reductase	-0.210877	-0.0639913	-0.489918	none	none	none
gene-vnz_RS00725	WP_078508842.1	flavin reductase	-0.211456	-0.115083	-0.512931	none	none	none
gene-vnz_RS00730	WP_051025800.1	MarR family transcriptional regulator	-0.399828	0.106547	-0.297776	none	none	none
gene-vnz_RS00735	WP_041661923.1	NADH:flavin oxidoreductase	-0.411561	0.00893681	-0.417148	none	none	none
gene-vnz_RS00745	WP_015031367.1	transcriptional regulator	0.0272503	0.342864	-0.362148	none	none	none
gene-vnz_RS00750	WP_041661925.1	response regulator transcription factor	-0.689537	-0.264296	-0.619948	none	none	none
gene-vnz_RS00755	WP_078508843.1	acyl-CoA thioesterase	-0.491289	-0.0578205	-0.480421	none	none	none
gene-vnz_RS00760	WP_015031370.1	TetR/AcrR family transcriptional regulator	-0.261223	-0.0327045	-0.470428	none	none	none
gene-vnz_RS00765	WP_015031371.1	amidase	-0.570656	-0.375256	-0.48529	none	none	none
gene-vnz_RS00770	WP_015031372.1	ABC transporter substrate-binding protein	-0.1838	-0.184789	-0.450616	none	none	none
gene-vnz_RS00775	WP_051025801.1	iron chelate uptake ABC transporter family permease subunit	-0.308473	-0.718644	-0.428082	none	none	none
gene-vnz_RS00780	WP_015031374.1	ABC transporter ATP-binding protein	-0.399933	-0.735055	-0.110439	none	none	none
gene-vnz_RS00785	WP_015031375.1	ABC transporter ATP-binding protein	-0.128778	-0.627618	0.154583	none	none	none
gene-vnz_RS00790	WP_015031376.1	ABC transporter	-0.733364	-0.684829	-0.126741	none	none	none
gene-vnz_RS00795	WP_041661928.1	zinc ABC transporter solute-binding protein	-0.587317	-0.430868	-0.494142	none	none	none
gene-vnz_RS00800	WP_015031378.1	acyl--CoA ligase	-0.493754	-0.698226	-0.317539	none	none	none
gene-vnz_RS00805	WP_015031379.1	acyl-CoA transferase	-0.50137	-0.608193	-0.55042	none	none	none
gene-vnz_RS00810	WP_106433663.1	acyl-CoA dehydrogenase	-0.470466	-0.203941	-0.522211	none	none	none
gene-vnz_RS00815	WP_015031381.1	hypothetical protein	-0.299803	-0.212327	-0.643359	none	none	none
gene-vnz_RS00820	WP_041663406.1	MFS transporter	-0.262206	-0.385468	-0.0915859	none	none	none
gene-vnz_RS00825	WP_071891064.1	hypothetical protein	-0.548198	-0.283652	-0.232023	none	none	none
gene-vnz_RS00830	WP_078508570.1	sigma-70 family RNA polymerase sigma factor	-0.548794	-0.20104	-0.0564781	none	none	none
gene-vnz_RS00835	WP_015031385.1	MFS transporter	-0.82046	-0.684678	-0.120866	down	none	none
gene-vnz_RS00840	WP_015031386.1	heme-binding protein	-0.730945	-1.0835	0.0555125	none	down	none
gene-vnz_RS00845	WP_015031387.1	aldo/keto reductase	-0.659226	-0.324551	-0.169523	none	none	none
gene-vnz_RS00850	WP_015031388.1	NAD(P)-dependent oxidoreductase	-0.227881	-0.212926	-0.622534	none	none	none
gene-vnz_RS00855	WP_015031389.1	TetR/AcrR family transcriptional regulator	-0.454929	0.0073667	-0.622388	none	none	none
gene-vnz_RS00860	WP_015031390.1	winged helix DNA-binding protein	-0.357653	-0.254624	-0.00251096	none	none	none
gene-vnz_RS00865	WP_041663410.1	lactate 2-monooxygenase	-0.236777	-0.269863	-0.513906	none	none	none
gene-vnz_RS00870	WP_015031392.1	hypothetical protein	-0.300294	-0.361977	-0.559615	none	none	none
gene-vnz_RS00875	WP_015031393.1	pectate lyase	-0.516081	-0.565146	-0.459388	none	none	none
gene-vnz_RS00880	WP_015031394.1	NPP1 family protein	-0.545025	-0.775482	-0.396987	none	none	none
gene-vnz_RS00885	WP_015031395.1	TetR/AcrR family transcriptional regulator	-0.162184	-0.426302	-0.130917	none	none	none
gene-vnz_RS00890	WP_071891067.1	FAD-dependent oxidoreductase	-0.269337	-0.466339	-0.105324	none	none	none
gene-vnz_RS00895	WP_041663413.1	macrolide-inactivating glycosyltransferase	-0.326183	-0.19101	-0.212409	none	none	none
gene-vnz_RS00900	WP_015031398.1	protein translocase subunit SecD	-0.13697	-0.47508	-0.198129	none	none	none
gene-vnz_RS00910	WP_015031399.1	1-acyl-sn-glycerol-3-phosphate acyltransferase	0.281355	-0.507582	0.556151	none	none	up
gene-vnz_RS00915	WP_051025803.1	cupin domain-containing protein	-0.121414	-0.268591	-0.166684	none	none	none
gene-vnz_RS00920	WP_015031401.1	hypothetical protein	-0.1091	-0.106316	-0.246786	none	none	none
gene-vnz_RS00925	WP_145953683.1	hypothetical protein	-0.264582	-0.25419	-0.350254	none	none	none
gene-vnz_RS00930	WP_041663418.1	hypothetical protein	0.0608144	-0.185991	-0.114706	none	none	none
gene-vnz_RS00935	WP_015031404.1	hypothetical protein	-0.287845	-0.015632	-0.164734	none	none	none
gene-vnz_RS00940	WP_106433799.1	asparagine synthase	-0.324613	-0.150206	-0.517664	none	none	none
gene-vnz_RS00945	WP_015031406.1	aldehyde dehydrogenase family protein	-0.31788	-0.120106	-0.433389	none	none	none
gene-vnz_RS00950	WP_015031407.1	lipase	-0.33721	-0.176922	-0.343228	none	none	none
gene-vnz_RS00955	WP_078508845.1	LuxR family transcriptional regulator	-0.00358983	-0.165665	-0.0214404	none	none	none
gene-vnz_RS00960	WP_106433664.1	class I SAM-dependent methyltransferase	-0.377656	-0.478457	-0.332026	none	none	none
gene-vnz_RS00965	WP_015031410.1	NUDIX domain-containing protein	-0.577058	-0.849063	-0.569733	none	none	none
gene-vnz_RS00970	WP_015031411.1	glutaminase	-0.285276	-0.796396	-0.330285	none	none	none
gene-vnz_RS00975	WP_106433800.1	enoyl-CoA hydratase/isomerase family protein	-0.39248	-0.96022	-0.210368	none	down	none
gene-vnz_RS00980	WP_015031413.1	GNAT family N-acetyltransferase	-0.928689	-0.822387	-0.309978	down	none	none
gene-vnz_RS00985	WP_041661932.1	ribonuclease HI	-0.358465	-0.502101	-0.415541	none	none	none
gene-vnz_RS00990	WP_015031415.1	AAA family ATPase	-0.16204	-0.369783	-0.128234	none	none	none
gene-vnz_RS00995	WP_015031416.1	polynucleotide kinase or ligase	-0.519708	-0.765177	-0.343603	none	none	none
gene-vnz_RS01000	WP_041661936.1	hypothetical protein	-0.0116988	-0.391428	0.294272	none	none	none
gene-vnz_RS01005	WP_015031418.1	dienelactone hydrolase	0.122753	-0.0104305	-0.0999242	none	none	none
gene-vnz_RS01010	WP_107499051.1	hypothetical protein	-0.44061	-0.588525	-0.369092	none	none	none
gene-vnz_RS01015	WP_015031420.1	NAD(P)H-dependent oxidoreductase	-0.555561	-0.990965	-0.344231	none	down	none
gene-vnz_RS01020	WP_145953684.1	pentapeptide repeat-containing protein	-0.465208	-0.600315	-0.337503	none	none	none
gene-vnz_RS01025	WP_041661937.1	FAD-dependent oxidoreductase	-0.786098	-0.770451	-0.674307	down	none	none
gene-vnz_RS01030	WP_015031423.1	hypothetical protein	-0.158553	-0.823988	0.164543	none	none	none
gene-vnz_RS01035	WP_015031424.1	GNAT family N-acetyltransferase	-0.0160306	-0.658049	-0.12721	none	none	none
gene-vnz_RS01040	WP_041661939.1	dihydrodipicolinate reductase	-0.400449	-0.54345	0.0544289	none	none	none
gene-vnz_RS01045	WP_015031426.1	carboxymuconolactone decarboxylase family protein	-0.565935	-1.29575	-0.00399754	none	down	none
gene-vnz_RS01050	WP_015031427.1	GMC family oxidoreductase	-0.799048	-0.933748	-0.0691429	down	down	none
gene-vnz_RS01055	WP_015031428.1	aminoglycoside nucleotidyltransferase ANT9	-0.688262	-0.744409	-0.366408	none	none	none
gene-vnz_RS01060	WP_015031429.1	aspartate ammonia-lyase	-0.761979	-0.936898	-0.353263	none	down	none
gene-vnz_RS01065	WP_015031430.1	asparaginase	-0.338706	-0.897549	-0.166843	none	down	none
gene-vnz_RS01070	WP_015031431.1	Lrp/AsnC family transcriptional regulator	-0.84221	-0.611446	-0.519828	down	none	none
gene-vnz_RS01075	WP_015031432.1	ribonuclease	-0.919345	-1.03003	-0.386538	down	down	none
gene-vnz_RS01080	WP_015031433.1	diaminobutyrate acetyltransferase	-0.606974	-1.04864	-0.154761	none	down	none
gene-vnz_RS01085	WP_015031434.1	diaminobutyrate--2-oxoglutarate transaminase	-0.566689	-0.690658	-0.258989	none	none	none
gene-vnz_RS01090	WP_015031435.1	ectoine synthase	-0.694968	-0.938006	-0.152851	none	down	none	ectoine/betaine
gene-vnz_RS01095	WP_015031436.1	ectoine hydroxylase	-0.815087	-0.489922	-0.28038	down	none	none	ectoine/betaine
gene-vnz_RS01100	WP_078508575.1	RNA polymerase sigma factor SigF	-0.726369	-0.357431	-0.535475	none	none	none
gene-vnz_RS01105	WP_015031438.1	ATP-binding protein	-0.266558	-0.368009	-0.554741	none	none	none
gene-vnz_RS01110	WP_015031439.1	class I SAM-dependent methyltransferase	0.173378	0.0983369	-0.209115	none	none	none
gene-vnz_RS01115	WP_015031440.1	N-formylglutamate amidohydrolase	0.0221244	-0.0740239	-0.376265	none	none	none
gene-vnz_RS01120	WP_041661940.1	flavodoxin family protein	-0.528768	-0.0889749	-0.461065	none	none	none
gene-vnz_RS01125	WP_015031442.1	VWA domain-containing protein	-0.401648	-0.0258008	-0.508984	none	none	none
gene-vnz_RS01130	WP_015031443.1	hypothetical protein	-0.322745	-0.0883207	-0.0329192	none	none	none
gene-vnz_RS01135	WP_015031444.1	MFS transporter	-0.326645	-0.619965	-0.0641173	none	none	none
gene-vnz_RS01140	WP_015031445.1	MerR family transcriptional regulator	-0.390024	-0.357875	-0.57446	none	none	none
gene-vnz_RS01150	WP_106433666.1	YafY family transcriptional regulator	-0.419465	-0.325882	-0.453631	none	none	none
gene-vnz_RS01155	WP_015031448.1	(2Fe-2S)-binding protein	-0.388854	-0.543353	-0.0546627	none	none	none
gene-vnz_RS01160	WP_015031449.1	xanthine dehydrogenase family protein molybdopterin-binding subunit	-0.575173	-0.887357	-0.430127	none	down	none
gene-vnz_RS01165	WP_015031450.1	hypothetical protein	-0.366164	-0.6518	-0.272341	none	none	none
gene-vnz_RS01170	WP_015031451.1	OsmC family protein	-0.35982	-0.629638	-0.232329	none	none	none
gene-vnz_RS01175	WP_015031452.1	demethylmenaquinone methyltransferase	-0.191737	-0.317872	0.0516876	none	none	none
gene-vnz_RS01180	WP_015031453.1	APC family permease	-0.786983	-0.814492	-0.735167	down	none	down
gene-vnz_RS01185	WP_015031454.1	universal stress protein	-0.303973	-0.540358	-0.320734	none	none	none
gene-vnz_RS01190	WP_015031455.1	carboxylesterase/lipase family protein	-0.329386	-0.534259	-0.147663	none	none	none
gene-vnz_RS01195	WP_015031456.1	MFS transporter	-0.353634	-0.193751	-0.314588	none	none	none
gene-vnz_RS01200	WP_015031457.1	MerR family transcriptional regulator	-0.286297	-0.333695	-0.460369	none	none	none
gene-vnz_RS01205	WP_015031458.1	erythromycin esterase family protein	-0.302733	-0.267475	-0.434919	none	none	none
gene-vnz_RS01210	WP_015031459.1	MBL fold metallo-hydrolase	-0.680295	-0.583557	-0.538964	none	none	none
gene-vnz_RS01215	WP_051026001.1	hypothetical protein	-0.56415	-0.754762	-0.367762	none	none	none
gene-vnz_RS01220	WP_015031461.1	cupin domain-containing protein	-1.82596	-1.90257	-1.49036	down	down	down
gene-vnz_RS01225	WP_015031462.1	SPW repeat protein	-2.28482	-2.88891	-3.13559	down	down	down
gene-vnz_RS01230	WP_015031463.1	DUF805 domain-containing protein	-0.857685	-0.449152	-0.706261	down	none	down
gene-vnz_RS01235	WP_041661946.1	GNAT family N-acetyltransferase	-0.411695	-0.237346	-0.319542	none	none	none
gene-vnz_RS01240	WP_015031465.1	carbohydrate kinase	-0.348951	-0.297495	-0.143464	none	none	none
gene-vnz_RS01245	WP_015031466.1	hypothetical protein	-0.335424	-0.309878	-0.0955811	none	none	none
gene-vnz_RS01250	WP_015031467.1	GNAT family N-acetyltransferase	-0.0436486	-0.47066	-0.322416	none	none	none
gene-vnz_RS01255	WP_015031468.1	NAD(P)-binding domain-containing protein	-0.439481	-0.445131	-0.521471	none	none	none
gene-vnz_RS01265	WP_041663443.1	hypothetical protein	-0.142242	-0.680787	-0.0335295	none	none	none
gene-vnz_RS01270	WP_015031472.1	SpoIIE family protein phosphatase	-1.09577	-0.791899	-0.34121	down	none	none
gene-vnz_RS01275	WP_015031473.1	hypothetical protein	0.371231	0.25852	0.224045	none	none	none
gene-vnz_RS01280	WP_015031474.1	aminoglycoside phosphotransferase family protein	0.271761	0.323094	-0.0871108	none	none	none
gene-vnz_RS01285	WP_015031475.1	N-acetylmuramoyl-L-alanine amidase	-0.474463	-0.395045	-0.485035	none	none	none
gene-vnz_RS01290	WP_015031476.1	hypothetical protein	-1.26301	-1.22178	-0.549811	down	down	none	geosmin
gene-vnz_RS01295	WP_015031477.1	RNA-binding S4 domain-containing protein	-0.117735	-0.496929	-0.193572	none	none	none
gene-vnz_RS01300	WP_015031478.1	hypothetical protein	0.305927	-0.216036	-0.0630846	none	none	none
gene-vnz_RS01310	WP_071891075.1	ACT domain-containing protein	-0.417675	-0.361507	-0.290533	none	none	none
gene-vnz_RS01315	WP_015031483.1	thiolase domain-containing protein	-0.579305	-0.654179	-0.20583	none	none	none
gene-vnz_RS01320	WP_015031484.1	thiolase domain-containing protein	-0.767372	-0.888798	0.0523159	none	down	none
gene-vnz_RS01325	WP_015031485.1	OB-fold nucleic acid binding domain-containing protein	-0.643582	-1.04062	0.209206	none	down	none
gene-vnz_RS01330	WP_015031486.1	crotonase/enoyl-CoA hydratase family protein	-0.659276	-0.64365	-0.465605	none	none	none
gene-vnz_RS01335	WP_041663445.1	acyl-CoA synthetase	-0.527639	-0.353939	-0.293211	none	none	none
gene-vnz_RS01340	WP_015031488.1	VOC family protein	-0.441023	-0.453735	-0.709558	none	none	down
gene-vnz_RS01345	WP_015031489.1	NAD(P)-binding domain-containing protein	-0.0656189	-0.147042	-0.0265976	none	none	none
gene-vnz_RS01350	WP_015031490.1	helix-turn-helix transcriptional regulator	-0.406897	-0.28029	-0.363723	none	none	none
gene-vnz_RS01355	WP_071891078.1	alpha/beta hydrolase	-0.167642	-0.247851	-0.334983	none	none	none
gene-vnz_RS01360	WP_078508577.1	pentapeptide repeat-containing protein	0.292881	-0.0777247	-0.132141	none	none	none
gene-vnz_RS01365	WP_041661948.1	serine/threonine protein kinase	0.213132	-0.292999	-0.165189	none	none	none
gene-vnz_RS01370	WP_015031496.1	GNAT family N-acetyltransferase	-0.338725	-0.832944	-0.305036	none	none	none
gene-vnz_RS01375	WP_086024663.1	cupin domain-containing protein	-0.698973	-1.21716	-0.208212	none	down	none
gene-vnz_RS01380	WP_015031498.1	cytochrome P450	-0.459224	-0.767876	-0.0752608	none	none	none
gene-vnz_RS01385	WP_015031499.1	phenylacetate--CoA ligase	-0.171474	-0.163744	-0.334339	none	none	none
gene-vnz_RS01390	WP_015031500.1	AMP-binding protein	-0.3161	-0.274437	-0.261481	none	none	none
gene-vnz_RS01395	WP_015031501.1	penicillin amidase	-0.122018	-0.176844	-0.288429	none	none	none
gene-vnz_RS01400	WP_015031502.1	ionic transporter y4hA	-0.306845	-0.496087	-0.163736	none	none	none
gene-vnz_RS01405	WP_015031504.1	hypothetical protein	-0.432853	-0.48118	-0.0109104	none	none	none
gene-vnz_RS01410	WP_041663449.1	TetR/AcrR family transcriptional regulator	-0.341594	-0.481226	-0.225437	none	none	none
gene-vnz_RS01415	WP_015031506.1	GNAT family N-acetyltransferase	-0.120256	-0.395645	-0.108587	none	none	none
gene-vnz_RS01420	WP_015031507.1	MFS transporter	-0.521226	-0.786078	-0.456577	none	none	none
gene-vnz_RS01425	WP_015031508.1	AI-2E family transporter	-0.422728	-0.673148	-0.438087	none	none	none
gene-vnz_RS01430	WP_015031509.1	DHA2 family efflux MFS transporter permease subunit	-0.389149	-0.70723	-0.192875	none	none	none
gene-vnz_RS01435	WP_015031510.1	acyl-CoA synthetase	-0.658646	-0.834771	-0.372477	none	none	none
gene-vnz_RS01440	WP_015031511.1	nitronate monooxygenase	-0.56646	-0.801155	-0.101928	none	none	none
gene-vnz_RS01445	WP_015031512.1	serine hydrolase	-0.388995	-0.546753	-0.307646	none	none	none
gene-vnz_RS01450	WP_015031513.1	sialidase	-0.43404	-0.402693	-0.328564	none	none	none
gene-vnz_RS01455	WP_015031514.1	alpha/beta fold hydrolase	-0.25784	-0.213479	-0.303727	none	none	none
gene-vnz_RS01460	WP_015031515.1	LysR family transcriptional regulator	-0.264482	-0.379865	-0.436534	none	none	none
gene-vnz_RS01465	WP_015031516.1	glycine C-acetyltransferase	-0.310304	-0.540625	-0.224915	none	none	none
gene-vnz_RS01470	WP_041661950.1	L-threonine 3-dehydrogenase	-0.335215	-0.515327	-0.453353	none	none	none
gene-vnz_RS01475	WP_015031518.1	NAD(P)/FAD-dependent oxidoreductase	-0.403007	-0.863635	-0.159218	none	down	none
gene-vnz_RS01480	WP_015031519.1	serine/threonine protein kinase	-0.207432	-0.51173	-0.38359	none	none	none
gene-vnz_RS01485	WP_015031520.1	DUF2236 domain-containing protein	-0.521176	-0.517502	-0.0977819	none	none	none
gene-vnz_RS01490	WP_015031521.1	MerR family transcriptional regulator	-0.160012	-0.246565	-0.0362779	none	none	none
gene-vnz_RS01495	WP_041661952.1	NAD(P)-dependent oxidoreductase	-0.591395	-0.526105	-0.304935	none	none	none
gene-vnz_RS01500	WP_015031523.1	acyl-CoA dehydrogenase	-0.491346	-0.604213	-0.51221	none	none	none
gene-vnz_RS01505	WP_015031524.1	hypothetical protein	-0.666246	-0.347945	-0.431384	none	none	none
gene-vnz_RS01510	WP_015031525.1	siderophore-interacting protein	-0.228626	-0.268476	-0.167751	none	none	none
gene-vnz_RS01515	WP_015031526.1	hypothetical protein	0.064246	0.754535	0.229994	none	up	none
gene-vnz_RS01520	WP_078508579.1	AfsR/SARP family transcriptional regulator	-0.177301	-0.391182	-0.14547	none	none	none
gene-vnz_RS01525	WP_015031528.1	SpoIIE family protein phosphatase	-0.356075	-0.298783	-0.240041	none	none	none
gene-vnz_RS01530	WP_015031529.1	PHP domain-containing protein	-0.224175	-0.499377	-0.273148	none	none	none
gene-vnz_RS01535	WP_015031530.1	NADP-dependent succinic semialdehyde dehydrogenase	-0.371725	-0.54114	-0.551987	none	none	none
gene-vnz_RS01540	WP_015031531.1	ThuA domain-containing protein	-0.120705	-0.264962	-0.336277	none	none	none
gene-vnz_RS01545	WP_015031532.1	DUF3626 domain-containing protein	-0.0857378	-0.296777	-0.311387	none	none	none
gene-vnz_RS01550	WP_015031533.1	class II aldolase/adducin family protein	-0.347108	-0.422594	-0.335661	none	none	none
gene-vnz_RS01555	WP_015031534.1	helix-turn-helix transcriptional regulator	0.117079	0.0641261	0.0595022	none	none	none
gene-vnz_RS01560	WP_015031535.1	ATP transporter ATP-binding protein/permease	-0.476603	-0.578414	-0.50769	none	none	none
gene-vnz_RS01565	WP_079179219.1	hypothetical protein	-0.0420865	-0.638514	0.136336	none	none	none
gene-vnz_RS01570	WP_015031537.1	serine/threonine protein kinase	-0.441696	-0.616987	-0.147394	none	none	none
gene-vnz_RS01575	WP_015031539.1	hypothetical protein	-0.392095	-0.448692	-0.143435	none	none	none
gene-vnz_RS01580	WP_041663455.1	hypothetical protein	-0.503782	-0.623715	-0.141816	none	none	none
gene-vnz_RS01585	WP_015031542.1	PLP-dependent aminotransferase family protein	-0.0564304	-0.266458	-0.183804	none	none	none
gene-vnz_RS01590	WP_041661956.1	FBP domain-containing protein	1.81295	1.12689	0.564263	up	up	up
gene-vnz_RS01595	WP_015031544.1	acyl-CoA dehydrogenase	0.18716	-0.0398447	-0.201189	none	none	none
gene-vnz_RS01600	WP_015031545.1	CoA transferase	-0.454657	-0.119812	-0.4844	none	none	none
gene-vnz_RS01605	WP_015031546.1	GntR family transcriptional regulator	-0.340953	-0.336263	0.00306292	none	none	none
gene-vnz_RS01610	WP_015031547.1	exonuclease domain-containing protein	0.270457	0.0729333	0.0981318	none	none	none
gene-vnz_RS01615	WP_015031548.1	TetR family transcriptional regulator	-0.392653	-0.424101	-0.523781	none	none	none
gene-vnz_RS01620	WP_071891084.1	hypothetical protein	-0.708218	-0.474539	-0.626678	none	none	none
gene-vnz_RS01625	WP_015031550.1	YncE family protein	-0.695318	-0.402327	0.0559797	none	none	none
gene-vnz_RS01630	WP_015031551.1	CBS domain-containing protein	-0.311954	0.0266867	-0.162778	none	none	none
gene-vnz_RS01635	WP_015031552.1	SDR family NAD(P)-dependent oxidoreductase	-0.660132	-0.453033	-0.512725	none	none	none
gene-vnz_RS01640	WP_015031553.1	LysR family transcriptional regulator	-0.142961	0.0625559	-0.198193	none	none	none
gene-vnz_RS01645	WP_015031554.1	DUF1876 domain-containing protein	-0.936742	-0.548418	-0.0918124	down	none	none
gene-vnz_RS01650	WP_106433802.1	maleylpyruvate isomerase family mycothiol-dependent enzyme	-0.0667742	-0.0874724	-0.240846	none	none	none
gene-vnz_RS01655	WP_078508581.1	diaminopimelate decarboxylase	0.366573	0.113529	-0.091723	none	none	none
gene-vnz_RS01660	WP_041661958.1	hypothetical protein	0.379133	0.250231	-0.389189	none	none	none
gene-vnz_RS01665	WP_015031558.1	type 1 glutamine amidotransferase domain-containing protein	-0.0252785	6.91087e-06	-0.3391	none	none	none
gene-vnz_RS01670	WP_015031559.1	LysR family transcriptional regulator	-0.0389615	-0.311993	-0.284457	none	none	none
gene-vnz_RS01675	WP_015031560.1	preprotein translocase subunit SecY	-0.252442	-0.215117	-0.410902	none	none	none
gene-vnz_RS01680	WP_015031561.1	GNAT family N-acetyltransferase	-0.117323	-0.153789	-0.323684	none	none	none
gene-vnz_RS01685	WP_015031562.1	TetR family transcriptional regulator	-0.200678	-0.49221	-0.271228	none	none	none
gene-vnz_RS01690	WP_015031563.1	hypothetical protein	-0.124033	-0.0850447	-0.224711	none	none	none
gene-vnz_RS01695	WP_015031564.1	hypothetical protein	-0.192395	-0.187144	-0.463248	none	none	none
gene-vnz_RS01700	WP_015031565.1	hypothetical protein	-0.332353	-0.183763	-0.504733	none	none	none
gene-vnz_RS01705	WP_015031566.1	snapalysin family zinc-dependent metalloprotease	-0.268289	-0.0899181	-0.261996	none	none	none
gene-vnz_RS01710	WP_071892371.1	ATP-binding protein	-0.368193	-0.27373	-0.348399	none	none	none
gene-vnz_RS01715	WP_041663468.1	hypothetical protein	0.434341	0.113949	0.0468396	up	none	none
gene-vnz_RS01720	WP_041661960.1	FMN-binding glutamate synthase family protein	-0.429597	-0.304946	-0.469738	none	none	none
gene-vnz_RS01725	WP_086024664.1	RNA polymerase sigma factor SigF	-0.37429	-0.313488	-0.310487	none	none	none
gene-vnz_RS01730	WP_015031571.1	ATP-binding protein	-0.785536	-0.786477	-0.53614	down	none	none
gene-vnz_RS01735	WP_015031572.1	ATP-binding protein	-0.423437	-0.581165	-0.618316	none	none	none
gene-vnz_RS01740	WP_051025809.1	SpoIIE family protein phosphatase	-0.075985	-0.357566	-0.144728	none	none	none
gene-vnz_RS01745	WP_015031574.1	MarR family transcriptional regulator	0.18498	-0.191863	-0.118638	none	none	none
gene-vnz_RS01750	WP_015031575.1	serine/threonine-protein phosphatase	-0.23545	-0.344325	-0.28755	none	none	none
gene-vnz_RS01755	WP_015031576.1	STAS domain-containing protein	1.31856	1.14644	1.13768	up	up	up
gene-vnz_RS01760	WP_015031577.1	SpoIIE family protein phosphatase	-0.111551	-0.385584	-0.320822	none	none	none
gene-vnz_RS01765	WP_106433668.1	HAMP domain-containing protein	-0.194794	-0.31711	-0.371012	none	none	none
gene-vnz_RS01770	WP_015031579.1	hypothetical protein	-0.499945	-0.288808	-1.14697	none	none	down
gene-vnz_RS01775	WP_106433803.1	serine/threonine-protein phosphatase	-0.419535	-0.237863	-0.551396	none	none	none
gene-vnz_RS01780	WP_015031582.1	class II glutamine amidotransferase	-0.484005	-0.402755	-0.251585	none	none	none
gene-vnz_RS01785	WP_015031583.1	LLM class F420-dependent oxidoreductase	-0.589201	-0.445699	-0.560565	none	none	none
gene-vnz_RS01790	WP_015031584.1	hypothetical protein	-0.415977	-0.325221	-0.325037	none	none	none
gene-vnz_RS01795	WP_015031585.1	hypothetical protein	-0.479398	-0.46306	-0.206515	none	none	none
gene-vnz_RS01800	WP_078508583.1	gas vesicle protein K	-0.511656	-0.212746	-0.107356	none	none	none
gene-vnz_RS01805	WP_015031587.1	gas vesicle protein	0.6555	0.124428	-0.104313	none	none	none
gene-vnz_RS01810	WP_015031588.1	GvpL/GvpF family gas vesicle protein	-0.034849	-0.0797253	-0.336836	none	none	none
gene-vnz_RS01815	WP_015031589.1	gas vesicle protein	-0.367217	0.232291	-0.482119	none	none	none
gene-vnz_RS01820	WP_041661961.1	SRPBCC family protein	-0.717273	-0.235347	-0.235506	none	none	none
gene-vnz_RS01825	WP_015031591.1	hypothetical protein	-0.54943	-0.367936	0.0775359	none	none	none
gene-vnz_RS01830	WP_015031592.1	gas vesicle protein	-0.775455	-0.275101	0.270453	down	none	none
gene-vnz_RS01835	WP_015031593.1	GvpL/GvpF family gas vesicle protein	-0.534962	-0.357912	-0.263576	none	none	none
gene-vnz_RS01840	WP_015031594.1	gas vesicle structural protein GvpA	-0.704312	-0.287833	-0.526939	none	none	none
gene-vnz_RS01845	WP_015031595.1	gas vesicle protein	-1.03612	-0.0728875	-0.423512	down	none	none
gene-vnz_RS01850	WP_015031596.1	CBS domain-containing protein	-0.794307	-0.330293	-0.441653	down	none	none
gene-vnz_RS01855	WP_015031597.1	carbonic anhydrase	0.284642	0.181481	-0.0179938	none	none	none
gene-vnz_RS01865	WP_015031599.1	DUF1295 domain-containing protein	-0.548672	-0.374434	-0.164436	none	none	none
gene-vnz_RS01870	WP_015031600.1	class I SAM-dependent methyltransferase	-0.552987	-0.232254	0.286853	none	none	none
gene-vnz_RS01875	WP_051026004.1	class I SAM-dependent methyltransferase	-0.526535	-0.798932	-0.0338582	none	none	none
gene-vnz_RS01880	WP_041663480.1	DUF1365 domain-containing protein	-0.567547	-0.567471	-0.74511	none	none	down
gene-vnz_RS01885	WP_041661963.1	NAD(P)-binding protein	-0.614541	-0.416973	-0.206331	none	none	none
gene-vnz_RS01890	WP_015031604.1	anti-sigma factor	-0.426239	-0.431393	-0.243012	none	none	none
gene-vnz_RS01895	WP_041661965.1	ECF RNA polymerase sigma factor SigK	-0.585396	-0.426101	-0.20283	none	none	none
gene-vnz_RS01900	WP_015031606.1	molybdopterin-dependent oxidoreductase	-0.452363	-0.53252	-0.176732	none	none	none
gene-vnz_RS01905	WP_015031607.1	fasciclin domain-containing protein	-0.740919	-0.828567	-0.2017	none	none	none
gene-vnz_RS01910	WP_041661967.1	dihydroxyacetone kinase subunit DhaK	-0.349687	-0.247132	-0.165341	none	none	none
gene-vnz_RS01915	WP_041661969.1	dihydroxyacetone kinase subunit L	-0.259171	-0.266981	-0.222868	none	none	none
gene-vnz_RS01920	WP_041663482.1	PTS fructose transporter subunit IIA	-0.141534	-0.26652	-0.193091	none	none	none
gene-vnz_RS01925	WP_015031611.1	energy-coupling factor ABC transporter permease	-0.116151	-0.412242	-0.336131	none	none	none
gene-vnz_RS01930	WP_015031612.1	energy-coupling factor ABC transporter substrate-binding protein	0.535483	0.101705	0.256507	up	none	none
gene-vnz_RS01935	WP_015031613.1	cobalt ECF transporter T component CbiQ	0.188823	-0.276982	-0.374927	none	none	none
gene-vnz_RS01940	WP_015031614.1	ATP-binding cassette domain-containing protein	0.240438	-0.171888	0.0809046	none	none	none
gene-vnz_RS01945	WP_015031615.1	NADPH-dependent 2%2C4-dienoyl-CoA reductase	-0.20908	-0.256774	-0.017916	none	none	none
gene-vnz_RS01950	WP_015031616.1	PadR family transcriptional regulator	-0.0264296	-0.230854	-0.0620866	none	none	none
gene-vnz_RS01955	WP_106433804.1	hypothetical protein	-0.131224	-0.275099	-0.107056	none	none	none
gene-vnz_RS01960	WP_015031618.1	monooxygenase	0.133503	-0.00133439	0.112577	none	none	none
gene-vnz_RS01965	WP_015031619.1	DUF2252 domain-containing protein	-0.272175	-0.529776	-0.275828	none	none	none
gene-vnz_RS01970	WP_015031620.1	GntR family transcriptional regulator	-0.269497	-0.478153	-0.221167	none	none	none
gene-vnz_RS01975	WP_015031621.1	amino acid permease	-0.656684	-1.1635	-0.160955	none	down	none
gene-vnz_RS01980	WP_015031622.1	hypothetical protein	-0.379526	-0.643826	0.0474673	none	none	none
gene-vnz_RS01985	WP_015031623.1	carbohydrate kinase	-0.33448	-0.231425	-0.0747399	none	none	none
gene-vnz_RS01990	WP_015031624.1	FAD-dependent oxidoreductase	-0.266571	-0.164674	-0.197386	none	none	none
gene-vnz_RS01995	WP_015031625.1	FAD-dependent oxidoreductase	-0.0609458	-0.379723	0.0400426	none	none	none
gene-vnz_RS02000	WP_041661972.1	NUDIX domain-containing protein	-0.367979	-0.403001	0.0244345	none	none	none
gene-vnz_RS02005	WP_015031627.1	hypothetical protein	-0.15297	-0.0597802	-0.0767	none	none	none
gene-vnz_RS02010	WP_015031628.1	cytochrome P450	-0.148183	-0.556449	0.165595	none	none	none
gene-vnz_RS02015	WP_041663485.1	potassium transporter TrkA	-0.346615	-0.981381	-0.105443	none	down	none
gene-vnz_RS02025	WP_015031630.1	D-alanyl-D-alanine carboxypeptidase	-0.450287	-0.69473	-0.366579	none	none	none
gene-vnz_RS02030	WP_071891090.1	hypothetical protein	-0.209623	-0.398099	-0.14398	none	none	none
gene-vnz_RS02035	WP_015031632.1	excinuclease ABC subunit UvrA	-0.296888	-0.615873	-0.35003	none	none	none
gene-vnz_RS02040	WP_015031633.1	DUF5133 domain-containing protein	-0.281115	-0.475266	-0.346367	none	none	none
gene-vnz_RS02045	WP_015031634.1	NAD-dependent epimerase/dehydratase family protein	-0.217004	-0.469673	-0.564072	none	none	none
gene-vnz_RS02050	WP_015031635.1	glutathione S-transferase	-0.102377	-0.435058	0.0850318	none	none	none
gene-vnz_RS02055	WP_015031636.1	Rrf2 family transcriptional regulator	-0.145124	-0.111687	-0.380323	none	none	none
gene-vnz_RS02060	WP_015031637.1	acyl-CoA dehydrogenase	0.528056	0.322825	0.0530217	up	none	none
gene-vnz_RS02065	WP_015031638.1	universal stress protein	1.19258	0.950176	0.532392	up	up	up
gene-vnz_RS02075	WP_015031640.1	sigma-70 family RNA polymerase sigma factor	-0.283515	-0.244501	-0.350108	none	none	none
gene-vnz_RS02080	WP_041661974.1	hypothetical protein	-0.7837	-0.73398	-0.815652	down	none	down
gene-vnz_RS02085	WP_015031642.1	NADP-dependent isocitrate dehydrogenase	-0.225688	-0.669634	-0.430388	none	none	none
gene-vnz_RS02090	WP_015031643.1	phosphatase PAP2 family protein	-0.492268	-0.993637	-0.0260954	none	down	none
gene-vnz_RS02095	WP_015031644.1	hypothetical protein	-0.409942	-0.727128	-0.299335	none	none	none
gene-vnz_RS02100	WP_015031645.1	glycoside hydrolase family 15 protein	-0.34152	-0.672479	-0.149978	none	none	none
gene-vnz_RS02105	WP_106433669.1	glycosyltransferase family 2 protein	-0.452073	-0.449098	-0.40904	none	none	none
gene-vnz_RS02110	WP_015031648.1	glycosyltransferase	-0.0944375	-0.128453	0.0785483	none	none	none
gene-vnz_RS02115	WP_145953685.1	glycosyltransferase	-0.176833	-0.185403	-0.306012	none	none	none
gene-vnz_RS02120	WP_015031650.1	hypothetical protein	-0.180026	-0.143455	-0.439379	none	none	none
gene-vnz_RS02125	WP_015031651.1	glycosyltransferase	-0.200848	-0.113639	-0.334082	none	none	none
gene-vnz_RS02130	WP_015031652.1	PIG-L family deacetylase	-0.260986	-0.123431	-0.462167	none	none	none
gene-vnz_RS02140	WP_015031654.1	glycosyltransferase family 4 protein	-0.265001	-0.282681	-0.335056	none	none	none
gene-vnz_RS02145	WP_015031655.1	hypothetical protein	-0.311445	-0.287348	-0.325753	none	none	none
gene-vnz_RS02150	WP_041663497.1	class I SAM-dependent methyltransferase	-0.219787	-0.459733	-0.106307	none	none	none
gene-vnz_RS02155	WP_106433670.1	aminotransferase class I/II-fold pyridoxal phosphate-dependent enzyme	-0.710707	-0.833395	-0.127437	none	none	none
gene-vnz_RS02160	WP_015031659.1	LacI family DNA-binding transcriptional regulator	0.0963071	-0.0893059	-0.168939	none	none	none
gene-vnz_RS02165	WP_015031660.1	antibiotic biosynthesis monooxygenase	0.678623	0.325984	0.416392	up	none	none
gene-vnz_RS02170	WP_015031661.1	helix-turn-helix domain-containing protein	-0.15962	-0.205678	0.127432	none	none	none
gene-vnz_RS02175	WP_078508585.1	hypothetical protein	0.250831	0.0679593	-0.11421	none	none	none
gene-vnz_RS02180	WP_041661977.1	serine hydrolase	-0.0836462	-0.21455	-0.30085	none	none	none
gene-vnz_RS02185	WP_015031664.1	AfsR/SARP family transcriptional regulator	-0.180157	-0.512994	-0.334934	none	none	none
gene-vnz_RS02190	WP_041661978.1	glyceraldehyde-3-phosphate dehydrogenase	-0.566682	-0.698852	-0.615215	none	none	none
gene-vnz_RS02195	WP_041661980.1	DUF817 domain-containing protein	-0.470053	-0.503405	-0.414512	none	none	none
gene-vnz_RS02200	WP_015031667.1	cold-shock protein	-0.869398	-0.674849	-0.81908	down	none	down
gene-vnz_RS02205	WP_015031668.1	DEAD/DEAH box helicase	-0.325553	-0.224028	-0.255454	none	none	none
gene-vnz_RS02210	WP_106433805.1	ATP-binding cassette domain-containing protein	-0.334481	-0.197926	-0.318656	none	none	none
gene-vnz_RS02215	WP_015031670.1	hypothetical protein	0.0466189	-0.114406	-0.156985	none	none	none
gene-vnz_RS02220	WP_015031671.1	ABC transporter permease	-0.429843	-0.472614	-0.301059	none	none	none
gene-vnz_RS02225	WP_015031672.1	ABC transporter ATP-binding protein	-0.330639	-0.760995	0.220338	none	none	none
gene-vnz_RS02230	WP_015031673.1	peptidoglycan-binding protein	-0.375382	-0.610256	-0.257202	none	none	none
gene-vnz_RS02235	WP_015031674.1	hypothetical protein	-0.226335	-0.437328	-0.283424	none	none	none
gene-vnz_RS02240	WP_041661982.1	response regulator transcription factor	-0.48399	-0.347103	-0.153044	none	none	none
gene-vnz_RS02245	WP_015031676.1	HAMP domain-containing histidine kinase	-0.21649	-0.404306	-0.178757	none	none	none
gene-vnz_RS02250	WP_015031677.1	GerMN domain-containing protein	-0.00454681	-0.191653	-0.0359122	none	none	none
gene-vnz_RS02255	WP_015031678.1	MarR family transcriptional regulator	-0.482761	-0.245998	-0.484619	none	none	none
gene-vnz_RS02260	WP_015031679.1	STAS domain-containing protein	-0.249371	-0.358473	-0.0089115	none	none	none
gene-vnz_RS02265	WP_069202157.1	ATP-binding protein	-0.375706	-0.527822	-0.0404393	none	none	none
gene-vnz_RS02270	WP_015031681.1	SigB/SigF/SigG family RNA polymerase sigma factor	-0.839643	-0.866386	-0.546503	down	down	none
gene-vnz_RS02275	WP_069202193.1	ATP-binding protein	0.292671	-0.123859	0.0917446	none	none	none
gene-vnz_RS02280	WP_015031683.1	STAS domain-containing protein	0.325581	-0.0111764	0.194753	none	none	none
gene-vnz_RS02285	WP_106433806.1	hypothetical protein	-0.376379	-0.462986	-0.331736	none	none	none
gene-vnz_RS02290	WP_015031685.1	hypothetical protein	-0.371141	-0.747947	-0.130139	none	none	none
gene-vnz_RS02295	WP_015031686.1	amidase	-0.360321	-0.560772	-0.262961	none	none	none
gene-vnz_RS02300	WP_015031687.1	rifampin monooxygenase	0.111674	0.00562619	-0.24455	none	none	none
gene-vnz_RS02305	WP_079179220.1	MFS transporter	-0.244811	-0.432924	-0.164808	none	none	none	venemycin
gene-vnz_RS02310	WP_015031689.1	enoyl-CoA hydratase	-0.358552	-0.542879	-0.315991	none	none	none	venemycin
gene-vnz_RS02315	WP_015031690.1	4'-phosphopantetheinyl transferase superfamily protein	-0.137979	-0.27854	-0.349298	none	none	none	venemycin
gene-vnz_RS02320	WP_015031691.1	type I polyketide synthase	-0.151804	-0.307323	-0.200576	none	none	none	venemycin
gene-vnz_RS02325	WP_015031692.1	type I polyketide synthase	-0.183162	-0.406907	-0.340609	none	none	none	venemycin
gene-vnz_RS02330	WP_015031693.1	FAD-dependent oxidoreductase	-0.690004	-0.593509	-0.497672	none	none	none	venemycin
gene-vnz_RS02335	WP_106433807.1	FAD-dependent oxidoreductase	-0.429886	-0.460042	-0.549474	none	none	none	venemycin
gene-vnz_RS02340	WP_015031695.1	flavin reductase family protein	-0.369028	-0.557277	-0.345952	none	none	none	venemycin
gene-vnz_RS02345	WP_015031696.1	isochorismatase family protein	-0.446684	-0.255668	-0.542336	none	none	none	venemycin
gene-vnz_RS02350	WP_051025816.1	MFS transporter	-0.448955	-0.475789	-0.308634	none	none	none	venemycin
gene-vnz_RS02355	WP_015031698.1	LuxR family transcriptional regulator	-0.292868	-0.344604	-0.341951	none	none	none	venemycin
gene-vnz_RS02360	WP_015031699.1	type III polyketide synthase	-0.352264	-0.474894	-0.226292	none	none	none	venemycin
gene-vnz_RS02365	WP_015031700.1	enoyl-CoA hydratase/isomerase family protein	-0.17159	-0.456489	-0.181886	none	none	none	venemycin
gene-vnz_RS02370	WP_106433808.1	enoyl-CoA hydratase/isomerase family protein	-0.347947	-0.274191	-0.424649	none	none	none	venemycin
gene-vnz_RS02375	WP_041663513.1	thiamine pyrophosphate-binding protein	-0.192409	-0.351482	-0.260029	none	none	none	venemycin
gene-vnz_RS02380	WP_015031703.1	aldehyde dehydrogenase family protein	-0.367999	-0.570235	-0.256221	none	none	none	venemycin
gene-vnz_RS02390	WP_015031706.1	SDR family oxidoreductase	-0.281793	-0.552041	-0.376888	none	none	none
gene-vnz_RS02395	WP_106433809.1	hypothetical protein	-0.460534	-0.520382	-0.427484	none	none	none
gene-vnz_RS02400	WP_015031708.1	hypothetical protein	-1.04785	-0.801581	-0.623306	down	none	none
gene-vnz_RS02405	WP_015031709.1	AMP-binding protein	-0.27376	-0.657326	-0.0891274	none	none	none	watasemycins
gene-vnz_RS02410	WP_015031710.1	sodium/hydrogen exchanger	-0.713129	-0.750737	-0.294059	none	none	none	watasemycins
gene-vnz_RS02415	WP_015031711.1	AfsR/SARP family transcriptional regulator	-0.44858	-0.32015	-0.119003	none	none	none	watasemycins
gene-vnz_RS02420	WP_015031712.1	salicylate synthase	-0.472832	-0.489715	-0.409431	none	none	none	watasemycins
gene-vnz_RS02425	WP_015031713.1	TetR/AcrR family transcriptional regulator	-0.298676	-0.416722	0.064665	none	none	none	watasemycins
gene-vnz_RS02430	WP_015031714.1	reductoisomerase	-0.21248	-0.562668	-0.277962	none	none	none	watasemycins
gene-vnz_RS02435	WP_015031715.1	TetR/AcrR family transcriptional regulator	0.0997018	0.00759237	-0.0754175	none	none	none	watasemycins
gene-vnz_RS02440	WP_015031716.1	AMP-binding protein	-0.323771	-0.105463	-0.321148	none	none	none	watasemycins
gene-vnz_RS02445	WP_015031717.1	thioesterase	-0.251254	-0.347351	-0.475213	none	none	none	watasemycins
gene-vnz_RS02450	WP_015031718.1	non-ribosomal peptide synthetase	-0.293293	-0.480199	-0.20772	none	none	none	watasemycins
gene-vnz_RS02455	WP_015031719.1	ABC transporter ATP-binding protein	-0.507643	-0.520343	-0.0521703	none	none	none	watasemycins
gene-vnz_RS02460	WP_015031720.1	ABC transporter ATP-binding protein	-0.445662	-0.643071	-0.299581	none	none	none	watasemycins
gene-vnz_RS02465	WP_145953686.1	radical SAM protein	-0.62015	-0.522983	-0.57721	none	none	none	watasemycins
gene-vnz_RS02475	WP_015031723.1	non-ribosomal peptide synthetase	-0.517866	-0.464698	-0.137554	none	none	none	watasemycins
gene-vnz_RS02480		tRNA-Leu	-0.800585	-0.264954	-0.237469	down	none	none
gene-vnz_RS02485	WP_015031724.1	hypothetical protein	-0.660913	-0.377179	0.128421	none	none	none
gene-vnz_RS02490	WP_015031725.1	SulP family inorganic anion transporter	-0.63245	-0.314998	-0.219804	none	none	none
gene-vnz_RS02495	WP_015031726.1	acyl-CoA dehydrogenase	-0.653147	-0.674273	-0.231142	none	none	none
gene-vnz_RS02500	WP_041661988.1	PadR family transcriptional regulator	-0.546679	-0.668007	-0.29794	none	none	none
gene-vnz_RS02505	WP_015031728.1	cell division protein ZapE	-0.626879	-0.39643	-0.149579	none	none	none
gene-vnz_RS02510	WP_015031729.1	glycoside hydrolase family 15 protein	-0.422478	-0.673188	-0.113174	none	none	none
gene-vnz_RS02515	WP_015031730.1	EstA family serine hydrolase	-0.166711	-0.576552	-0.239666	none	none	none
gene-vnz_RS02520	WP_015031731.1	MFS transporter	-0.317316	-0.522226	-0.0510657	none	none	none
gene-vnz_RS02525	WP_015031732.1	glutamate--cysteine ligase	-0.482196	-0.58418	-0.453621	none	none	none
gene-vnz_RS02530	WP_145953741.1	DUF4139 domain-containing protein	0.221543	0.117247	-0.00585325	none	none	none
gene-vnz_RS02535	WP_015031734.1	mucoidy inhibitor MuiA family protein	-0.114598	-0.0948922	-0.354964	none	none	none
gene-vnz_RS02540	WP_015031735.1	catalase/peroxidase HPI	-0.542976	-0.429178	-0.771394	none	none	down
gene-vnz_RS02545	WP_015031736.1	GAF domain-containing protein	-0.177649	-0.323426	-0.660507	none	none	none
gene-vnz_RS02550	WP_015031737.1	S8 family serine peptidase	-0.440578	-0.308692	-0.355017	none	none	none
gene-vnz_RS02555	WP_079179222.1	AAA family ATPase	-0.121658	-0.455642	-0.168979	none	none	none
gene-vnz_RS02565	WP_015031740.1	long-chain acyl-CoA synthetase	-0.20264	-0.786017	0.0616988	none	none	none
gene-vnz_RS02570	WP_015031741.1	radical SAM protein	-0.0724244	-0.559935	-0.123385	none	none	none
gene-vnz_RS02575	WP_015031743.1	glycosyl transferase	-0.198339	-0.293959	-0.283265	none	none	none
gene-vnz_RS02580	WP_015031744.1	hypothetical protein	-0.311449	-0.36523	-0.421276	none	none	none
gene-vnz_RS02585	WP_106433811.1	radical SAM protein	-0.190796	-0.464093	-0.200793	none	none	none
gene-vnz_RS02590	WP_015031746.1	hypothetical protein	-0.142847	-0.560458	-0.0684416	none	none	none
gene-vnz_RS02595	WP_015031747.1	MFS transporter	-0.331127	-0.38168	-0.336993	none	none	none
gene-vnz_RS02600	WP_015031748.1	S9 family peptidase	-0.361351	-0.167046	-0.510137	none	none	none
gene-vnz_RS02605	WP_015031749.1	AfsR family transcriptional regulator	-0.128487	-0.112804	-0.178366	none	none	none
gene-vnz_RS02610	WP_015031750.1	AAA family ATPase	-0.239537	-0.00891681	-0.0938921	none	none	none	core peptides: ADhaIDVPYDhbDhbGDhbIDhbVC;
gene-vnz_RS02615	WP_015031751.1	hypothetical protein	-0.594829	-0.0117736	-0.0543132	none	none	none	core peptides: ADhaIDVPYDhbDhbGDhbIDhbVC;
gene-vnz_RS02620	WP_106433671.1	type 2 lantipeptide synthetase LanM	-0.0928928	-0.277007	-0.177152	none	none	none	core peptides: ADhaIDVPYDhbDhbGDhbIDhbVC;
gene-vnz_RS02625	WP_041663536.1	hypothetical protein	0.0469316	-0.105412	-0.0497272	none	none	none
gene-vnz_RS02630	WP_015031754.1	SpoIIE family protein phosphatase	-0.215027	-0.445774	-0.19065	none	none	none
gene-vnz_RS02640	WP_145953687.1	hypothetical protein	-0.0197806	-0.618408	-0.0922441	none	none	none
gene-vnz_RS02645	WP_071891108.1	hypothetical protein	-0.440054	-0.503653	-0.344821	none	none	none
gene-vnz_RS02650	WP_015031758.1	terpene synthase	-1.05447	-1.24717	-0.492707	down	down	none	terpenoid
gene-vnz_RS02655	WP_015031759.1	cytochrome P450	-1.93149	-2.05183	-0.935245	down	down	down	terpenoid
gene-vnz_RS02660	WP_015031760.1	ATP-binding protein	-1.81865	-2.28906	-1.03783	down	down	down
gene-vnz_RS02665	WP_015031761.1	DUF742 domain-containing protein	-2.3046	-3.04521	-1.5902	down	down	down
gene-vnz_RS02670	WP_041663540.1	roadblock/LC7 domain-containing protein	-2.07575	-2.50162	-1.218	down	down	down
gene-vnz_RS02675	WP_015031763.1	putative sensor histidine kinase	-1.9662	-1.91358	-1.31654	down	down	down
gene-vnz_RS02680	WP_106433812.1	hypothetical protein	-0.53207	-0.366747	-0.390126	none	none	none
gene-vnz_RS02685	WP_015031765.1	TetR/AcrR family transcriptional regulator	-0.133963	-0.471418	-0.371838	none	none	none
gene-vnz_RS02690	WP_015031766.1	acyl-CoA dehydrogenase	-0.302274	0.027834	-0.38902	none	none	none
gene-vnz_RS02695	WP_041663544.1	sel1 repeat family protein	-0.218623	-0.111029	0.00895854	none	none	none
gene-vnz_RS02700	WP_015031768.1	CHAT domain-containing protein	0.0101981	0.152762	0.177502	none	none	none
gene-vnz_RS02705	WP_145953688.1	hypothetical protein	-0.00930357	0.251462	0.0808932	none	none	none
gene-vnz_RS02710	WP_041662002.1	hypothetical protein	0.0705428	-0.125914	-0.0212681	none	none	none
gene-vnz_RS02715	WP_015031771.1	hypothetical protein	-0.136544	-0.110932	-0.15166	none	none	none
gene-vnz_RS02720	WP_041662004.1	peptidase	-0.176086	-0.102701	-0.00996601	none	none	none
gene-vnz_RS02725	WP_030315760.1	HTH domain-containing protein	-0.706152	-0.500394	-0.240388	none	none	none
gene-vnz_RS02730	WP_015031774.1	hypothetical protein	-0.168567	-0.521644	-0.176625	none	none	none
gene-vnz_RS02735	WP_015031775.1	DUF4097 family beta strand repeat protein	-0.584685	-0.604521	-0.193567	none	none	none
gene-vnz_RS02740	WP_071891111.1	ATP-binding cassette domain-containing protein	-0.494691	-0.423376	0.0247213	none	none	none
gene-vnz_RS02745	WP_015031777.1	ABC transporter permease	-0.790673	-0.70881	-0.213389	down	none	none
gene-vnz_RS02750	WP_015031778.1	chitinase	-0.850131	-0.844858	-0.144142	down	none	none
gene-vnz_RS02755	WP_015031779.1	hypothetical protein	-0.654745	-0.484512	-0.179547	none	none	none
gene-vnz_RS02760	WP_106433672.1	alpha-N-acetylglucosaminidase	-0.414227	-0.177937	-0.418104	none	none	none
gene-vnz_RS02765	WP_015031781.1	hypothetical protein	0.164842	0.0779377	-0.179642	none	none	none
gene-vnz_RS02770	WP_015031782.1	FAD-dependent oxidoreductase	-0.253767	-0.101328	-0.327012	none	none	none
gene-vnz_RS02775	WP_015031783.1	cyclic nucleotide-binding domain-containing protein	-0.347785	-0.386393	-0.435378	none	none	none
gene-vnz_RS02780	WP_015031784.1	UBP-type zinc finger domain-containing protein	-0.188175	-0.453738	-0.329094	none	none	none
gene-vnz_RS02785	WP_015031785.1	hypothetical protein	-0.342324	-0.355211	-0.411455	none	none	none
gene-vnz_RS02790	WP_015031786.1	deoxynucleoside kinase	-0.307315	-0.21217	-0.310687	none	none	none
gene-vnz_RS02795	WP_015031787.1	lamin tail domain-containing protein	-0.437914	-0.392251	-0.409046	none	none	none
gene-vnz_RS02800	WP_015031788.1	class I SAM-dependent methyltransferase	-0.698841	-0.260043	-0.474818	none	none	none
gene-vnz_RS02805	WP_015031789.1	ABC transporter ATP-binding protein	-0.194208	-0.206539	-0.457394	none	none	none
gene-vnz_RS02810	WP_015031790.1	ATP-binding cassette domain-containing protein	-0.341903	-0.490667	-0.298042	none	none	none
gene-vnz_RS02815	WP_015031791.1	ABC transporter substrate-binding protein	-0.552623	-0.545434	-0.35992	none	none	none
gene-vnz_RS02820	WP_015031792.1	GNAT family N-acetyltransferase	-0.48999	-0.708724	-0.671278	none	none	none
gene-vnz_RS02825	WP_015031793.1	hypothetical protein	-0.641133	-0.553541	-0.558541	none	none	none
gene-vnz_RS02830	WP_015031794.1	hypothetical protein	-0.606061	-0.59399	-0.607927	none	none	none
gene-vnz_RS02835	WP_015031795.1	hypothetical protein	-0.926932	-0.667283	-0.694525	down	none	none
gene-vnz_RS02840	WP_041662008.1	hypothetical protein	-0.913154	-0.652496	-0.339436	down	none	none
gene-vnz_RS02850	WP_106433813.1	uracil-DNA glycosylase	-0.0120635	-0.173092	-0.0426148	none	none	none
gene-vnz_RS02855	WP_015031800.1	Appr-1-p processing protein	0.390733	-0.00501308	0.257207	none	none	none
gene-vnz_RS02860	WP_041663551.1	DUF4389 domain-containing protein	-0.521319	-0.436044	-0.249424	none	none	none
gene-vnz_RS02865	WP_015031802.1	DUF1206 domain-containing protein	-0.178904	-0.352492	-0.198629	none	none	none
gene-vnz_RS02870	WP_015031803.1	hypothetical protein	0.0569903	-0.291883	-0.164518	none	none	none
gene-vnz_RS02875	WP_015031804.1	MFS transporter	-0.182918	-0.410272	0.048438	none	none	none
gene-vnz_RS02880	WP_015031805.1	helix-turn-helix domain-containing protein	-0.227629	-0.419237	-0.00208283	none	none	none
gene-vnz_RS02885	WP_015031806.1	HPP family protein	-0.191737	-0.376059	0.0266766	none	none	none
gene-vnz_RS02890	WP_051025822.1	hypothetical protein	-0.205675	-0.302519	-0.334208	none	none	none
gene-vnz_RS02895	WP_041662010.1	nitrate reductase	-0.333596	-0.293443	-0.402401	none	none	none
gene-vnz_RS02900	WP_015031811.1	flavodoxin family protein	-0.564029	-0.354177	-0.0931181	none	none	none
gene-vnz_RS02905	WP_015031812.1	PHP domain-containing protein	-0.167979	-0.383686	-0.145412	none	none	none
gene-vnz_RS02910	WP_015031813.1	glutathione-dependent formaldehyde dehydrogenase	-0.39926	-0.00547591	-0.37882	none	none	none
gene-vnz_RS02915	WP_015031814.1	ATP-dependent DNA ligase	-0.373028	-0.248845	-0.426263	none	none	none
gene-vnz_RS02920	WP_015031815.1	serine/threonine-protein phosphatase	-0.174488	-0.243494	-0.41361	none	none	none
gene-vnz_RS02925	WP_015031816.1	hypothetical protein	-0.347885	-0.230154	-0.177045	none	none	none
gene-vnz_RS02930	WP_015031817.1	hypothetical protein	-0.412381	-0.406977	-0.269089	none	none	none
gene-vnz_RS02935	WP_015031818.1	hypothetical protein	-0.393837	-0.266549	-0.257275	none	none	none
gene-vnz_RS02940	WP_015031819.1	hypothetical protein	-0.526062	-0.463713	-0.125417	none	none	none
gene-vnz_RS02945	WP_015031820.1	RICIN domain-containing protein	-0.750371	-0.575417	-0.539842	none	none	none
gene-vnz_RS02950	WP_041662014.1	hypothetical protein	-0.270224	-0.120268	-0.2443	none	none	none
gene-vnz_RS02955	WP_015031822.1	class I SAM-dependent methyltransferase	-0.330325	-0.388321	-0.553526	none	none	none
gene-vnz_RS02960	WP_015031823.1	cytosine permease	-0.491961	-0.649981	-0.366293	none	none	none
gene-vnz_RS02965	WP_015031825.1	sulfatase-like hydrolase/transferase	-0.222261	-0.870274	0.0250145	none	down	none
gene-vnz_RS02970	WP_015031826.1	protein kinase/lanthionine synthetase C family protein	-0.408088	-0.510273	-0.596647	none	none	none	venezuelin
gene-vnz_RS02975	WP_015031828.1	ATP-binding cassette domain-containing protein	-0.433204	-0.683303	-0.442052	none	none	none	venezuelin
gene-vnz_RS02980	WP_015031829.1	ABC transporter permease	-0.254955	-0.528114	-0.115153	none	none	none	venezuelin
gene-vnz_RS02985	WP_015031830.1	ROK family transcriptional regulator	-0.415533	-0.501021	-0.419013	none	none	none
gene-vnz_RS02990	WP_015031831.1	extracellular solute-binding protein	-0.549458	-0.726257	-0.287589	none	none	none
gene-vnz_RS02995	WP_015031832.1	sugar ABC transporter permease	-1.03214	-1.30785	-0.571244	down	down	none
gene-vnz_RS03000	WP_041662016.1	carbohydrate ABC transporter permease	-1.05345	-1.52505	-0.290259	down	down	none
gene-vnz_RS03005	WP_071891116.1	beta-glucosidase	-0.642499	-0.849441	-0.259811	none	none	none
gene-vnz_RS03010	WP_015031835.1	LacI family DNA-binding transcriptional regulator	-0.517111	-0.555095	-0.348857	none	none	none
gene-vnz_RS03015	WP_015031836.1	discoidin domain-containing protein	-0.738935	-0.865419	-0.154027	none	down	none
gene-vnz_RS03020	WP_015031837.1	hypothetical protein	-0.680891	-0.965402	-0.182116	none	down	none
gene-vnz_RS03025	WP_015031838.1	DUF1996 domain-containing protein	-0.804534	-0.731641	-0.24516	down	none	none
gene-vnz_RS03030	WP_015031839.1	beta-glucosidase	-0.508486	-0.692458	-0.119379	none	none	none
gene-vnz_RS03035	WP_086024665.1	cytochrome P450	-0.0976504	-0.402532	-0.0327234	none	none	none
gene-vnz_RS03040	WP_015031841.1	hypothetical protein	0.368342	0.382824	0.190333	none	up	none
gene-vnz_RS03045	WP_015031842.1	TIGR03086 family protein	0.245673	0.229394	0.269451	none	none	none
gene-vnz_RS03050	WP_041663565.1	WYL domain-containing protein	-0.23008	-0.279328	-0.129786	none	none	none
gene-vnz_RS03055	WP_086024623.1	hypothetical protein	-0.327626	-0.408749	0.104532	none	none	none
gene-vnz_RS03060	WP_015031845.1	Re/Si-specific NAD(P)(+) transhydrogenase subunit alpha	-0.203275	-0.356847	-0.465168	none	none	none
gene-vnz_RS03065	WP_015031846.1	Re/Si-specific NAD(P)(+) transhydrogenase subunit beta	-0.612884	-0.573046	-0.55754	none	none	none
gene-vnz_RS03070	WP_015031847.1	aspartate aminotransferase family protein	-0.439624	-0.63769	-0.513564	none	none	none
gene-vnz_RS03075	WP_015031848.1	hypothetical protein	-0.429071	-0.723162	-0.502481	none	none	none
gene-vnz_RS03080	WP_015031849.1	hypothetical protein	-0.557974	-0.62121	-0.177529	none	none	none
gene-vnz_RS03085	WP_015031850.1	putative secreted hydrolase	-0.545163	-0.933689	-0.251642	none	down	none
gene-vnz_RS03090	WP_015031851.1	YihY/virulence factor BrkB family protein	-0.397378	-0.627593	-0.231847	none	none	none
gene-vnz_RS03095	WP_086024624.1	NAD-dependent protein deacetylase	-0.231461	-0.445961	-0.410501	none	none	none
gene-vnz_RS03100	WP_041662020.1	spore photoproduct lyase family protein	-0.455318	-0.565687	-0.567157	none	none	none
gene-vnz_RS03110	WP_015031855.1	DUF4235 domain-containing protein	-0.127653	-0.726086	-0.529488	none	none	none
gene-vnz_RS03115	WP_015031856.1	hypothetical protein	-1.15605	-0.891818	-0.923304	down	down	down
gene-vnz_RS03120	WP_015031857.1	amidohydrolase	-0.317865	-0.76814	-0.259717	none	none	none
gene-vnz_RS03125	WP_015031858.1	ornithine decarboxylase	-0.463798	-0.719547	-0.119191	none	none	none
gene-vnz_RS03130	WP_015031859.1	S9 family peptidase	-0.0847457	-0.352462	-0.226651	none	none	none
gene-vnz_RS03135	WP_015031860.1	N-acetylglutaminylglutamine amidotransferase	-0.396821	-0.473096	-0.55817	none	none	none
gene-vnz_RS03140	WP_106433815.1	glutamate--cysteine ligase	-0.51297	-0.506334	-0.539816	none	none	none
gene-vnz_RS03145	WP_041662022.1	tetratricopeptide repeat protein	-0.675498	-0.712708	-0.547896	none	none	none
gene-vnz_RS03150	WP_051025827.1	hypothetical protein	-0.637239	-0.751947	-0.562113	none	none	none
gene-vnz_RS03155	WP_015031864.1	SDR family NAD(P)-dependent oxidoreductase	-0.666135	-1.01551	-0.504048	none	down	none
gene-vnz_RS03160	WP_015031865.1	SDR family oxidoreductase	-0.843667	-1.27873	-0.637273	down	down	none
gene-vnz_RS03165	WP_078508592.1	leucine-rich repeat domain-containing protein	-1.33913	-1.00749	-0.432841	down	down	none
gene-vnz_RS03170	WP_145953689.1	hypothetical protein	-0.412368	-0.437847	-0.493982	none	none	none
gene-vnz_RS03195	WP_015031871.1	IS5 family transposase	-0.663499	-0.30641	-0.440101	none	none	none
gene-vnz_RS03200	WP_106433816.1	hypothetical protein	-0.147975	-0.19812	-0.195003	none	none	none
gene-vnz_RS03205	WP_015031873.1	hypothetical protein	-0.744312	-0.637128	-0.41131	none	none	none
gene-vnz_RS03210	WP_015031874.1	hypothetical protein	-0.669728	-0.489624	-0.611815	none	none	none
gene-vnz_RS03215	WP_145953690.1	STAS domain-containing protein	-0.852018	-0.262206	-0.323783	down	none	none
gene-vnz_RS03220	WP_071891119.1	hypothetical protein	-0.700918	-0.472821	-0.380805	none	none	none
gene-vnz_RS03225	WP_041662028.1	SMI1/KNR4 family protein	-0.564978	0.058091	-0.346167	none	none	none
gene-vnz_RS03230	WP_015031879.1	MHS family MFS transporter	-0.575169	-0.390319	-0.459478	none	none	none
gene-vnz_RS03235	WP_041662033.1	GAF domain-containing protein	-0.401283	-0.435272	-0.295917	none	none	none
gene-vnz_RS03240	WP_015031881.1	3-hydroxybutyrate dehydrogenase	-0.273039	-0.524308	-0.216462	none	none	none
gene-vnz_RS03245	WP_015031882.1	NUDIX domain-containing protein	-0.18761	0.0183027	-0.0281925	none	none	none
gene-vnz_RS03250	WP_015031883.1	apolipoprotein N-acyltransferase	0.0775055	-0.208081	-0.142576	none	none	none
gene-vnz_RS03255	WP_051025829.1	hypothetical protein	-0.0283884	-0.207834	0.147756	none	none	none
gene-vnz_RS03260	WP_015031885.1	glutamate racemase	0.0169638	-0.576552	0.155291	none	none	none
gene-vnz_RS03265	WP_015031886.1	glycosyltransferase	-0.177415	-0.77739	0.0242367	none	none	none
gene-vnz_RS03270	WP_015031887.1	hypothetical protein	-0.0180588	-0.364435	0.184101	none	none	none
gene-vnz_RS03275	WP_015031888.1	MOSC domain-containing protein	0.159349	0.000218928	0.0755766	none	none	none
gene-vnz_RS03280	WP_015031889.1	hypothetical protein	0.784108	0.343909	0.440531	up	none	none
gene-vnz_RS03285	WP_015031890.1	AAA family ATPase	0.0927889	-0.0244373	0.0384626	none	none	none
gene-vnz_RS03295	WP_015031893.1	DeoR/GlpR transcriptional regulator	-0.363801	-0.0761638	-0.0576351	none	none	none
gene-vnz_RS03300	WP_015031894.1	SRPBCC family protein	-0.206793	-0.425709	-0.157624	none	none	none
gene-vnz_RS03305	WP_015031895.1	polyketide cyclase	-0.376588	-0.286738	-0.0250784	none	none	none
gene-vnz_RS03310	WP_015031896.1	PLP-dependent cysteine synthase family protein	-0.458755	-0.526178	-0.428855	none	none	none
gene-vnz_RS03315	WP_015031897.1	hypothetical protein	-0.250881	-0.198853	0.00244838	none	none	none
gene-vnz_RS03320	WP_015031898.1	ATP-binding protein	-1.09487	-0.38952	-0.543737	down	none	none
gene-vnz_RS03325	WP_015031899.1	FtsX-like permease family protein	-0.358339	-0.48572	-0.146883	none	none	none
gene-vnz_RS03330	WP_015031900.1	ABC transporter ATP-binding protein	-0.396617	-0.589899	0.00237768	none	none	none
gene-vnz_RS03335	WP_015031901.1	SHOCT domain-containing protein	0.128105	-0.799497	0.0710392	none	none	none
gene-vnz_RS03340	WP_015031902.1	TetR/AcrR family transcriptional regulator	-0.336835	-0.719678	-0.105391	none	none	none
gene-vnz_RS03345	WP_041662036.1	DUF4865 family protein	-0.133897	-0.449662	0.0499605	none	none	none
gene-vnz_RS03350	WP_015031904.1	class I SAM-dependent methyltransferase	-0.0602717	-0.224556	-0.19768	none	none	none
gene-vnz_RS03355	WP_041662037.1	SRPBCC family protein	-0.373318	-0.324012	0.288414	none	none	none
gene-vnz_RS03360	WP_015031906.1	ROK family protein	0.0131755	-0.329056	0.100379	none	none	none
gene-vnz_RS03365	WP_051025830.1	hypothetical protein	-0.288617	-0.695636	-0.4142	none	none	none
gene-vnz_RS03370	WP_015031907.1	MFS transporter	0.158636	-0.217998	0.182121	none	none	none
gene-vnz_RS03375	WP_078508852.1	maleylpyruvate isomerase family mycothiol-dependent enzyme	0.52159	0.0346804	-0.0674496	up	none	none
gene-vnz_RS03380	WP_015031909.1	deaminase	-0.118767	-0.145341	-0.0685853	none	none	none
gene-vnz_RS03385	WP_041663587.1	response regulator transcription factor	-0.133217	-0.217993	-0.0473644	none	none	none
gene-vnz_RS03390	WP_015031911.1	sensor histidine kinase	-0.143073	-0.251426	-0.219495	none	none	none
gene-vnz_RS03395	WP_015031912.1	TetR/AcrR family transcriptional regulator	-0.259487	-0.164949	0.111843	none	none	none
gene-vnz_RS03400	WP_015031913.1	nitroreductase family deazaflavin-dependent oxidoreductase	-0.182192	0.12249	0.0191363	none	none	none
gene-vnz_RS03410	WP_015031915.1	dipeptidase	0.56306	0.490908	0.0682244	up	up	none
gene-vnz_RS03415	WP_015031916.1	MBL fold metallo-hydrolase	0.160419	0.220648	-0.161255	none	none	none
gene-vnz_RS03420	WP_041662039.1	hypothetical protein	0.267291	0.124088	-0.0480122	none	none	none
gene-vnz_RS03425	WP_015031918.1	peptidoglycan-binding protein	0.00689303	-0.00852182	-0.125842	none	none	none
gene-vnz_RS03430	WP_015031919.1	peptidoglycan-binding protein	-0.0907057	-0.186137	-0.253	none	none	none
gene-vnz_RS03445	WP_041662041.1	NUDIX domain-containing protein	-0.406784	-0.262502	-0.429758	none	none	none
gene-vnz_RS03450	WP_015031923.1	hypothetical protein	-0.667864	-0.33472	-0.0509239	none	none	none
gene-vnz_RS03455	WP_015031924.1	ROK family protein	-0.288509	-0.192872	-0.245368	none	none	none
gene-vnz_RS03460	WP_015031925.1	LacI family DNA-binding transcriptional regulator	0.268567	0.0209139	-0.283189	none	none	none
gene-vnz_RS03465	WP_015031926.1	aldolase	0.446479	-0.0519405	0.00484479	up	none	none
gene-vnz_RS03470	WP_015031927.1	electron transfer flavoprotein subunit alpha/FixB family protein	0.663391	0.234951	0.0319713	up	none	none
gene-vnz_RS03475	WP_015031928.1	electron transfer flavoprotein subunit beta/FixA family protein	0.862853	0.483094	0.226422	up	up	none
gene-vnz_RS03480	WP_015031929.1	flavin reductase family protein	-0.0780212	-0.43932	0.0356299	none	none	none
gene-vnz_RS03485	WP_015031931.1	thioredoxin family protein	-0.295355	-0.548816	-0.216344	none	none	none
gene-vnz_RS03490	WP_015031932.1	1-acyl-sn-glycerol-3-phosphate acyltransferase	-0.00367107	-0.189479	-0.49155	none	none	none
gene-vnz_RS03495	WP_015031933.1	hypothetical protein	-0.205043	-0.21538	-0.212458	none	none	none
gene-vnz_RS03500	WP_015031934.1	low specificity L-threonine aldolase	1.0059	0.831502	-0.155103	up	up	none
gene-vnz_RS03505	WP_041662043.1	SDR family NAD(P)-dependent oxidoreductase	1.31076	0.858804	-0.368966	up	up	none
gene-vnz_RS03510	WP_015031936.1	hypothetical protein	1.09237	0.312641	-1.06164	up	none	down
gene-vnz_RS03515	WP_015031937.1	GNAT family N-acetyltransferase	0.216867	-0.227578	-0.120779	none	none	none
gene-vnz_RS03520	WP_015031938.1	DUF5134 domain-containing protein	-0.411087	-0.608385	-0.485401	none	none	none
gene-vnz_RS03525	WP_015031939.1	M56 family metallopeptidase	0.181073	-0.313528	-0.160217	none	none	none
gene-vnz_RS03530	WP_051025832.1	phosphatase PAP2 family protein	-0.200364	-0.349004	-0.169964	none	none	none
gene-vnz_RS03535	WP_015031941.1	helix-turn-helix transcriptional regulator	-0.335703	-0.665298	-0.210208	none	none	none
gene-vnz_RS03540	WP_015031942.1	hypothetical protein	-0.910364	-0.85087	-0.327176	down	none	none
gene-vnz_RS03545	WP_041663595.1	DUF305 domain-containing protein	-0.490397	-0.710294	-0.107228	none	none	none
gene-vnz_RS03550	WP_015031944.1	helix-turn-helix transcriptional regulator	-0.367185	-0.695614	0.157093	none	none	none
gene-vnz_RS03555	WP_015031945.1	NADH:flavin oxidoreductase/NADH oxidase	-0.286695	-0.395602	-0.238436	none	none	none
gene-vnz_RS03560	WP_015031946.1	glycosyl hydrolase	-0.076565	-0.282058	-0.372694	none	none	none
gene-vnz_RS03565	WP_015031947.1	uracil-DNA glycosylase	0.0652534	-0.0998668	-0.0982181	none	none	none
gene-vnz_RS03570	WP_041662047.1	ATPase	-0.0793738	-0.274237	0.0561765	none	none	none
gene-vnz_RS03575	WP_071891122.1	hypothetical protein	0.097953	0.00633041	0.0837445	none	none	none
gene-vnz_RS03580	WP_015031950.1	lactonase family protein	-0.1153	-0.404397	0.0469768	none	none	none
gene-vnz_RS03585	WP_041662048.1	FUSC family protein	-0.100676	-0.337018	-0.272234	none	none	none
gene-vnz_RS03590	WP_051026013.1	DNA alkylation repair protein	0.0174125	-0.0103465	-0.100618	none	none	none
gene-vnz_RS03595	WP_041662052.1	RNA polymerase sigma24 factor	-0.110291	-0.135425	-0.296488	none	none	none
gene-vnz_RS03600	WP_041662053.1	hypothetical protein	-0.284675	-0.348707	-0.433696	none	none	none
gene-vnz_RS03605	WP_015031955.1	FAD-dependent oxidoreductase	-0.181817	-0.368784	-0.219321	none	none	none
gene-vnz_RS03610	WP_015031956.1	Lrp/AsnC family transcriptional regulator	-0.0513995	-0.298769	-0.362357	none	none	none
gene-vnz_RS03615	WP_015031957.1	helix-turn-helix transcriptional regulator	0.0372239	-0.0203897	0.122443	none	none	none
gene-vnz_RS03620	WP_071891125.1	SpoIIE family protein phosphatase	-0.116877	-0.328391	-0.134387	none	none	none
gene-vnz_RS03625	WP_145953691.1	hypothetical protein	0.0347265	-0.296467	0.290034	none	none	none
gene-vnz_RS03630	WP_051025834.1	serine/threonine protein kinase	-0.052649	-0.0765172	-0.131499	none	none	none
gene-vnz_RS03635	WP_015031962.1	AAA family ATPase	0.045398	-0.272285	0.0278888	none	none	none
gene-vnz_RS03640	WP_041662057.1	DUF2000 domain-containing protein	-0.24044	-0.349297	0.13063	none	none	none
gene-vnz_RS03645	WP_078508595.1	AraC family transcriptional regulator	-0.0583484	-0.267182	-0.300781	none	none	none	arcyriaflavin
gene-vnz_RS03650	WP_145953692.1	2-polyprenyl-6-methoxyphenol hydroxylase	-0.169933	-0.385749	-0.374528	none	none	none	arcyriaflavin
gene-vnz_RS03655	WP_041663608.1	FAD-dependent oxidoreductase	-0.114601	-0.364775	-0.206292	none	none	none	arcyriaflavin
gene-vnz_RS03660	WP_015031967.1	hypothetical protein	-0.242087	-0.292468	-0.346328	none	none	none	arcyriaflavin
gene-vnz_RS03665	WP_015031968.1	FAD-binding monooxygenase	-0.161521	-0.260368	-0.173664	none	none	none	arcyriaflavin
gene-vnz_RS03670	WP_015031969.1	cytochrome P450	-0.00142786	-0.216532	-0.320072	none	none	none	arcyriaflavin
gene-vnz_RS03675	WP_015031970.1	winged helix-turn-helix transcriptional regulator	-0.0812971	-0.101598	-0.249035	none	none	none
gene-vnz_RS03680	WP_015031971.1	STAS domain-containing protein	0.862504	-0.145268	0.733207	up	none	up
gene-vnz_RS03685	WP_078508857.1	NAD(P)-binding domain-containing protein	0.300236	0.0220342	0.147863	none	none	none
gene-vnz_RS03690	WP_015031973.1	isochorismatase family protein	0.575321	0.32148	0.447237	up	none	none
gene-vnz_RS03695	WP_106433674.1	STAS domain-containing protein	-0.190955	-0.43747	-0.241972	none	none	none
gene-vnz_RS03700	WP_015031975.1	nuclear transport factor 2 family protein	-0.143387	-0.245393	-0.0630354	none	none	none
gene-vnz_RS03705	WP_015031976.1	DUF418 domain-containing protein	-0.206873	-0.537148	-0.167252	none	none	none
gene-vnz_RS03710	WP_079179240.1	exo-alpha-sialidase	-0.110456	-0.431823	-0.251351	none	none	none
gene-vnz_RS03715	WP_015031978.1	aminopeptidase P family protein	-0.12089	-0.395765	-0.180149	none	none	none
gene-vnz_RS03720	WP_015031979.1	helix-turn-helix transcriptional regulator	-0.290437	-0.608589	-0.142095	none	none	none
gene-vnz_RS03725	WP_015031980.1	S9 family peptidase	-0.349719	-0.385993	-0.299457	none	none	none
gene-vnz_RS03730	WP_015031981.1	FABP family protein	-0.187441	-0.244704	-0.282605	none	none	none
gene-vnz_RS03735	WP_015031982.1	iron ABC transporter permease	-0.590608	-0.871056	-0.166163	none	down	none
gene-vnz_RS03740	WP_015031983.1	iron-siderophore ABC transporter substrate-binding protein	-0.662474	-1.05203	-0.0666645	none	down	none
gene-vnz_RS03745	WP_015031984.1	ABC transporter ATP-binding protein	-0.498761	-0.454413	0.234986	none	none	none
gene-vnz_RS03750	WP_041663616.1	ABC transporter permease	-0.29451	-0.356014	0.304631	none	none	none
gene-vnz_RS03755	WP_041662061.1	ABC transporter ATP-binding protein	-0.316736	-0.539	-0.17121	none	none	none
gene-vnz_RS03760	WP_071891128.1	ABC transporter substrate-binding protein	-0.339864	-0.336249	-0.388847	none	none	none
gene-vnz_RS03765	WP_015031988.1	LLM class flavin-dependent oxidoreductase	-0.119768	-0.0501746	-0.173527	none	none	none
gene-vnz_RS03770	WP_041663619.1	NAD(P)/FAD-dependent oxidoreductase	-0.0615855	-0.196067	-0.260409	none	none	none
gene-vnz_RS03775	WP_071891131.1	endolytic transglycosylase MltG	-0.33111	-0.510212	-0.147952	none	none	none
gene-vnz_RS03776			-2.12185	-2.08722	-0.930684	down	down	down
gene-vnz_RS03780	WP_015031991.1	ABC transporter ATP-binding protein	-0.394495	-0.618822	-0.0835787	none	none	none
gene-vnz_RS03785	WP_015031992.1	MarR family transcriptional regulator	-0.0983901	-0.284261	-0.350255	none	none	none
gene-vnz_RS03790	WP_015031993.1	FAD-binding oxidoreductase	-0.468154	-0.414545	-0.534694	none	none	none
gene-vnz_RS03795	WP_015031994.1	Gfo/Idh/MocA family oxidoreductase	-0.529009	-0.505817	-0.595469	none	none	none
gene-vnz_RS03800	WP_041662065.1	peptide-N4-asparagine amidase A	-0.508925	-0.440353	-0.0870863	none	none	none
gene-vnz_RS03805	WP_041662066.1	ABC transporter ATP-binding protein	-0.0956815	0.112134	-0.3527	none	none	none
gene-vnz_RS03810	WP_071891136.1	ABC transporter ATP-binding protein	0.135106	0.190005	-0.234976	none	none	none
gene-vnz_RS03815	WP_015031998.1	metal-dependent hydrolase	-0.323818	0.0812831	-0.343324	none	none	none
gene-vnz_RS03820	WP_071891139.1	DEAD/DEAH box helicase	-0.151278	-0.0395528	-0.202992	none	none	none
gene-vnz_RS03825	WP_015032000.1	acyl-CoA thioesterase II	0.0680202	0.0529828	-0.24209	none	none	none
gene-vnz_RS03830	WP_015032001.1	RNA ligase (ATP)	-0.0488961	0.00286809	-0.384795	none	none	none
gene-vnz_RS03835	WP_015032002.1	hypothetical protein	-0.275986	-0.13754	0.151932	none	none	none
gene-vnz_RS03840	WP_015032003.1	glutathione peroxidase	0.874365	0.892156	0.339113	up	up	none
gene-vnz_RS03845	WP_071891142.1	putative protein N(5)-glutamine methyltransferase	1.22122	0.837979	0.273197	up	up	none
gene-vnz_RS03850	WP_071891145.1	hypothetical protein	-0.125593	-0.110805	-0.00077072	none	none	none
gene-vnz_RS03855	WP_015032006.1	membrane protein	-0.49467	-0.565223	-0.33865	none	none	none
gene-vnz_RS03865	WP_015032008.1	hypothetical protein	-0.656786	-0.212653	0.372515	none	none	none
gene-vnz_RS03870	WP_015032009.1	MCE family protein	-0.781934	-0.612362	0.10256	down	none	none
gene-vnz_RS03875	WP_015032010.1	MCE family protein	-0.667505	-1.09785	0.216972	none	down	none
gene-vnz_RS03880	WP_041662071.1	MCE family protein	-0.654599	-0.923187	0.0840154	none	down	none
gene-vnz_RS03885	WP_015032012.1	MCE family protein	-0.730629	-1.10171	-0.05875	none	down	none
gene-vnz_RS03890	WP_015032013.1	MCE family protein	-0.662756	-0.952351	0.160205	none	down	none
gene-vnz_RS03895	WP_015032014.1	MCE family protein	-0.570383	-1.13402	0.0195025	none	down	none
gene-vnz_RS03900	WP_015032015.1	ABC transporter permease	-0.864254	-1.39719	-0.123345	down	down	none
gene-vnz_RS03905	WP_015032016.1	ABC transporter permease	-0.776798	-1.27238	0.033794	down	down	none
gene-vnz_RS03910	WP_015032017.1	ATP-binding cassette domain-containing protein	-0.715951	-1.06472	-0.234763	none	down	none
gene-vnz_RS03915	WP_015032018.1	hypothetical protein	-0.709247	-0.618362	0.0247998	none	none	none
gene-vnz_RS03920	WP_015032019.1	hypothetical protein	-0.537766	-0.83489	0.02225	none	none	none
gene-vnz_RS03925	WP_015032020.1	hypothetical protein	-0.659745	-1.06167	0.0245636	none	down	none
gene-vnz_RS03930	WP_015032021.1	helix-turn-helix domain-containing protein	-0.40482	-0.38323	-0.0796702	none	none	none
gene-vnz_RS03935	WP_015032022.1	cytochrome P450	-0.224261	-0.33268	-0.131979	none	none	none
gene-vnz_RS03940	WP_015032023.1	VOC family protein	0.0862409	-0.211001	-0.0340579	none	none	none
gene-vnz_RS03945	WP_015032024.1	acyl-CoA dehydrogenase	-0.243246	-0.216603	-0.266051	none	none	none
gene-vnz_RS03950	WP_015032025.1	TetR/AcrR family transcriptional regulator	-0.162115	-0.122965	-0.318545	none	none	none
gene-vnz_RS03955	WP_015032026.1	peptide deformylase	-0.0361351	0.0415032	-0.323041	none	none	none
gene-vnz_RS03960	WP_015032027.1	DUF1727 domain-containing protein	0.884544	0.625372	0.0714068	up	up	none
gene-vnz_RS03965	WP_015032028.1	glutamine amidotransferase	1.06668	0.647482	0.126543	up	up	none
gene-vnz_RS03970	WP_015032029.1	6-phosphofructokinase	0.39997	0.108242	-0.201127	none	none	none
gene-vnz_RS03975	WP_015032030.1	cytochrome c oxidase assembly protein	-0.153826	-0.148138	-0.353316	none	none	none
gene-vnz_RS03980	WP_015032031.1	hypothetical protein	-0.15781	-0.243665	0.275495	none	none	none
gene-vnz_RS03985	WP_015032032.1	DUF3048 domain-containing protein	-0.261397	-0.554039	-0.0562247	none	none	none
gene-vnz_RS03990	WP_041662072.1	1-acyl-sn-glycerol-3-phosphate acyltransferase	-0.495947	-0.833437	-0.0659894	none	none	none
gene-vnz_RS03995	WP_041662074.1	NAD-dependent epimerase/dehydratase family protein	-0.285167	-0.496296	-0.239478	none	none	none
gene-vnz_RS04000	WP_051026014.1	alpha/beta hydrolase	1.45517	0.994598	0.477459	up	up	none
gene-vnz_RS04005	WP_015032036.1	urease accessory protein UreD	-0.195303	-0.638375	-0.302096	none	none	none
gene-vnz_RS04010	WP_015032037.1	urease accessory protein UreG	-0.565287	-0.810562	0.27786	none	none	none
gene-vnz_RS04015	WP_015032038.1	urease accessory protein UreF	-0.219704	-0.898981	0.709993	none	none	up
gene-vnz_RS04020	WP_015032039.1	urease subunit alpha	-0.852621	-0.82279	-0.00820261	down	none	none
gene-vnz_RS04025	WP_015032040.1	urease subunit beta	-0.512132	-0.459418	0.260713	none	none	none
gene-vnz_RS04030	WP_015032041.1	urease subunit gamma	-1.04156	-0.741784	0.174319	down	none	none
gene-vnz_RS04035	WP_015032042.1	TetR/AcrR family transcriptional regulator	-0.574542	-0.561451	-0.449074	none	none	none
gene-vnz_RS04040	WP_015032043.1	hypothetical protein	-0.0805712	-0.434789	-0.0898842	none	none	none
gene-vnz_RS04045	WP_015032044.1	type II toxin-antitoxin system Phd/YefM family antitoxin	-0.0682348	-0.456216	-0.0387637	none	none	none
gene-vnz_RS04050	WP_041662077.1	ATP-dependent Clp protease proteolytic subunit	-0.370585	-0.545021	0.0378753	none	none	none
gene-vnz_RS04055	WP_015032046.1	hypothetical protein	-0.400327	-0.544467	-0.344727	none	none	none
gene-vnz_RS04060	WP_015032047.1	C40 family peptidase	0.171709	-0.0401374	-0.0949761	none	none	none
gene-vnz_RS04065	WP_041662078.1	ATP-binding protein	-0.270728	-0.472545	-0.494193	none	none	none
gene-vnz_RS04070	WP_015032049.1	8-amino-7-oxononanoate synthase	-0.00282304	-0.227985	-0.331866	none	none	none
gene-vnz_RS04075	WP_041662080.1	biotin synthase BioB	0.843154	0.261776	0.186295	up	none	none
gene-vnz_RS04080	WP_015032051.1	adenosylmethionine--8-amino-7-oxononanoate transaminase	0.571009	0.143454	-0.191333	up	none	none
gene-vnz_RS04085	WP_015032052.1	ATP-dependent dethiobiotin synthetase BioD	1.06946	0.426065	0.284131	up	up	none
gene-vnz_RS04090	WP_015032053.1	VOC family protein	0.410076	0.396978	-0.130382	none	up	none
gene-vnz_RS04095	WP_015032054.1	class I SAM-dependent methyltransferase	-0.207201	-0.191817	-0.557631	none	none	none
gene-vnz_RS04100	WP_015032055.1	GNAT family N-acetyltransferase	-0.131761	-0.0858041	-0.343733	none	none	none
gene-vnz_RS04105	WP_015032056.1	HlyC/CorC family transporter	-0.01914	0.187896	-0.239814	none	none	none
gene-vnz_RS04110	WP_015032057.1	HlyC/CorC family transporter	0.119977	0.194562	0.0263783	none	none	none
gene-vnz_RS04115	WP_041662082.1	SGNH/GDSL hydrolase family protein	0.487891	0.264417	-0.0676856	up	none	none
gene-vnz_RS04120	WP_015032059.1	adenylosuccinate lyase	0.203257	0.188181	-0.179077	none	none	none
gene-vnz_RS04125	WP_015032060.1	G/U mismatch-specific DNA glycosylase	0.244455	0.156669	-0.149793	none	none	none
gene-vnz_RS04130	WP_015032061.1	hypothetical protein	-0.13115	0.1555	0.154592	none	none	none
gene-vnz_RS04135	WP_015032062.1	ROK family transcriptional regulator	0.121528	-0.0569229	-0.0708657	none	none	none
gene-vnz_RS04140	WP_015032063.1	GntR family transcriptional regulator	0.0890319	0.0305583	0.190483	none	none	none
gene-vnz_RS04145	WP_041663620.1	RNA polymerase sigma factor SigJ	0.182427	0.0665961	-0.112602	none	none	none
gene-vnz_RS04150	WP_015032065.1	alpha/beta fold hydrolase	0.0122687	-0.000919724	-0.0732348	none	none	none
gene-vnz_RS04160	WP_106433675.1	helix-turn-helix domain-containing protein	-0.189314	-0.183889	-0.0854335	none	none	none
gene-vnz_RS04165	WP_015032068.1	NAD(P)H-binding protein	-0.250427	-0.207497	-0.409982	none	none	none
gene-vnz_RS04180	WP_015032070.1	alkaline phosphatase	-0.410616	-0.572356	-0.480885	none	none	none
gene-vnz_RS04185	WP_078508600.1	SWIM zinc finger family protein	0.307614	-0.463686	0.499086	none	none	none
gene-vnz_RS04190	WP_106433817.1	hypothetical protein	0.216734	-0.34102	0.278787	none	none	none
gene-vnz_RS04195	WP_015032073.1	GNAT family N-acetyltransferase	-2.67186	-1.58684	-0.321468	down	down	none
gene-vnz_RS04200	WP_015032074.1	cystathionine gamma-synthase	-1.43875	-0.875	-0.2423	down	down	none
gene-vnz_RS04205	WP_015032075.1	Lrp/AsnC family transcriptional regulator	-0.507464	-0.267893	0.0382566	none	none	none
gene-vnz_RS04210	WP_015032076.1	DUF885 domain-containing protein	0.353551	0.0426343	-0.0487244	none	none	none
gene-vnz_RS04215	WP_041662087.1	Lrp/AsnC family transcriptional regulator	-0.123892	-0.255124	-0.0833738	none	none	none
gene-vnz_RS04220	WP_015032078.1	SMC family ATPase	0.231165	-0.347965	0.178221	none	none	none
gene-vnz_RS04225	WP_015032079.1	exonuclease SbcCD subunit D	-0.142016	-0.461488	-0.143529	none	none	none
gene-vnz_RS04230	WP_015032080.1	YigZ family protein	-0.0153632	-0.163659	-0.0899572	none	none	none
gene-vnz_RS04240	WP_015032082.1	long-chain fatty acid--CoA ligase	0.00809093	-0.304558	0.0850749	none	none	none
gene-vnz_RS04245	WP_041662089.1	carboxylesterase family protein	0.0682081	-0.172616	-0.222309	none	none	none
gene-vnz_RS04250	WP_051025836.1	CoA-binding protein	0.293259	0.139636	0.179166	none	none	none
gene-vnz_RS04255	WP_041662090.1	hypothetical protein	0.425472	0.148927	0.421168	none	none	none
gene-vnz_RS04260	WP_015032086.1	helix-turn-helix transcriptional regulator	-0.207426	-0.290279	0.00546192	none	none	none
gene-vnz_RS04265	WP_015032087.1	DMT family transporter	-0.338845	-0.115451	-0.0913064	none	none	none
gene-vnz_RS04270	WP_015032088.1	acyltransferase	-0.00252173	-0.0878736	-0.240229	none	none	none
gene-vnz_RS04275	WP_015032089.1	gamma carbonic anhydrase family protein	-0.0372886	0.216793	0.00845726	none	none	none
gene-vnz_RS04280	WP_015032090.1	DedA family protein	-0.109781	0.212087	-0.215642	none	none	none
gene-vnz_RS04285	WP_041662092.1	DUF4442 domain-containing protein	0.405971	0.347281	-0.294733	none	none	none
gene-vnz_RS04290	WP_015032092.1	hypothetical protein	-0.115491	-0.0707287	-0.267357	none	none	none
gene-vnz_RS04295	WP_015032093.1	MFS transporter	-0.163457	-0.0491311	-0.0774678	none	none	none
gene-vnz_RS04300	WP_015032094.1	fused MFS/spermidine synthase	-0.0433623	-0.0990139	-0.0432605	none	none	none
gene-vnz_RS04305	WP_015032095.1	DNA alkylation repair enzyme	-0.0209028	-0.915213	-0.32917	none	down	none
gene-vnz_RS04315	WP_015032097.1	thiolase family protein	-0.15412	-0.561823	-0.0661311	none	none	none
gene-vnz_RS04320	WP_015032098.1	helix-turn-helix transcriptional regulator	-0.0139112	-0.424262	-0.158515	none	none	none
gene-vnz_RS04325	WP_015032099.1	undecaprenyl-diphosphate phosphatase	-0.332118	-0.44162	-0.151967	none	none	none
gene-vnz_RS04330	WP_041663630.1	flavin reductase family protein	0.0353147	-0.192479	-0.098926	none	none	none
gene-vnz_RS04335	WP_041663632.1	nuclear transport factor 2 family protein	-0.0574451	-0.352867	-0.00128215	none	none	none
gene-vnz_RS04340	WP_015032102.1	apolipoprotein N-acyltransferase	0.0326026	-0.559378	-0.0720164	none	none	none
gene-vnz_RS04345	WP_015032103.1	Gfo/Idh/MocA family oxidoreductase	-0.182847	-0.775866	-0.00202626	none	none	none
gene-vnz_RS04350	WP_015032104.1	NAD(P)-binding protein	-0.184674	-0.588545	0.188863	none	none	none
gene-vnz_RS04365	WP_041662094.1	DinB family protein	0.332598	-0.00862038	-0.150419	none	none	none
gene-vnz_RS04370	WP_106433676.1	hypothetical protein	0.26736	-0.0966506	-0.0256417	none	none	none
gene-vnz_RS04375	WP_015032108.1	tetratricopeptide repeat protein	0.255736	-0.0791598	0.0652201	none	none	none
gene-vnz_RS04380	WP_015032109.1	uracil-DNA glycosylase	0.280188	0.0660172	0.0178681	none	none	none
gene-vnz_RS04385	WP_015032110.1	solute binding transport lipoprotein	-0.471679	-0.563421	-0.50089	none	none	none
gene-vnz_RS04390	WP_015032111.1	SDR family oxidoreductase	1.17934	0.724501	-0.0536518	up	up	none
gene-vnz_RS04395	WP_015032112.1	3-oxoacyl-ACP reductase FabG	1.45076	1.00606	0.230389	up	up	none
gene-vnz_RS04400	WP_015032113.1	DUF3037 domain-containing protein	-0.183337	-0.425267	-0.289016	none	none	none
gene-vnz_RS04405	WP_041662096.1	hypothetical protein	0.000823666	-0.310232	-0.369788	none	none	none
gene-vnz_RS04410	WP_015032115.1	hypothetical protein	-0.20547	-0.546274	-0.122101	none	none	none
gene-vnz_RS04415	WP_015032116.1	hypothetical protein	0.341706	-0.0747616	0.256998	none	none	none
gene-vnz_RS04425	WP_015032119.1	ParB N-terminal domain-containing protein	-0.154289	-0.368216	-0.0770147	none	none	none	chloramphenicol
gene-vnz_RS04430	WP_015032120.1	4'-phosphopantetheinyl transferase superfamily protein	-0.325147	-0.367959	-0.434566	none	none	none	chloramphenicol
gene-vnz_RS04435	WP_106433677.1	cation/H(+) antiporter	-0.309948	-0.326047	-0.282174	none	none	none	chloramphenicol
gene-vnz_RS04440	WP_015032122.1	MFS transporter	0.00157374	0.0268752	0.364125	none	none	none	chloramphenicol
gene-vnz_RS04445	WP_041663644.1	3-deoxy-7-phosphoheptulonate synthase	0.156911	-0.0946935	-0.294042	none	none	none	chloramphenicol
gene-vnz_RS04450	WP_015032124.1	chorismate mutase family protein	-0.0705531	-0.490033	0.161651	none	none	none	chloramphenicol
gene-vnz_RS04455	WP_015032125.1	prephenate dehydrogenase	0.108286	-0.471591	-0.211646	none	none	none	chloramphenicol
gene-vnz_RS04460	WP_015032126.1	aminodeoxychorismate synthase component I	-0.21904	-0.906868	-0.077341	none	down	none	chloramphenicol
gene-vnz_RS04465	WP_015032127.1	MBL fold metallo-hydrolase	-0.171835	-0.615743	-0.114545	none	none	none	chloramphenicol
gene-vnz_RS04470	WP_106433678.1	amino acid adenylation domain-containing protein	-0.0169584	-0.275354	-0.120515	none	none	none	chloramphenicol
gene-vnz_RS04475	WP_015032129.1	hypothetical protein	-0.0334228	-0.328143	-0.17086	none	none	none	chloramphenicol
gene-vnz_RS04480	WP_015032130.1	diiron oxygenase	0.16145	0.00991182	-0.0252523	none	none	none	chloramphenicol
gene-vnz_RS04485	WP_106433679.1	hypothetical protein	0.384615	0.303058	-0.219118	none	none	none	chloramphenicol
gene-vnz_RS04490	WP_015032132.1	SDR family oxidoreductase	0.377195	0.360894	-0.127668	none	up	none	chloramphenicol
gene-vnz_RS04495	WP_015032133.1	long-chain fatty acid--CoA ligase	-0.0190988	-0.156511	-0.130872	none	none	none	chloramphenicol
gene-vnz_RS04500	WP_015032134.1	chloramphenicol-biosynthetic FADH2-dependent halogenase CmlS	-0.104784	-0.397574	-0.158547	none	none	none	chloramphenicol
gene-vnz_RS04505	WP_015032135.1	aldo/keto reductase	0.0425109	-0.284084	0.272513	none	none	none	chloramphenicol
gene-vnz_RS04510	WP_015032136.1	globin	0.315347	-0.13848	0.0159897	none	none	none
gene-vnz_RS04515	WP_086024667.1	adenosylcobinamide amidohydrolase	-0.0934886	-0.277182	0.0467816	none	none	none
gene-vnz_RS04520	WP_107499052.1	alpha/beta fold hydrolase	-0.183378	-0.404819	-0.045208	none	none	none
gene-vnz_RS04525	WP_015032139.1	hypothetical protein	-0.433221	-0.782981	0.0247974	none	none	none
gene-vnz_RS04530	WP_015032140.1	hypothetical protein	-0.316053	-1.02004	0.128349	none	down	none
gene-vnz_RS04535	WP_015032141.1	hypothetical protein	0.0280709	-0.851212	-0.133655	none	none	none
gene-vnz_RS04540	WP_015032142.1	hypothetical protein	-0.402329	-0.856158	-0.29748	none	down	none
gene-vnz_RS04550	WP_041663650.1	hypothetical protein	-0.4047	-0.521336	-0.211226	none	none	none
gene-vnz_RS04560	WP_015032146.1	signal peptidase I	-0.192908	0.06985	-0.240235	none	none	none
gene-vnz_RS04565	WP_015032147.1	AraC family transcriptional regulator	-0.160094	-0.160187	-0.215973	none	none	none
gene-vnz_RS04570	WP_015032148.1	Rieske (2Fe-2S) protein	-0.0133852	-0.237741	-0.201893	none	none	none
gene-vnz_RS04575	WP_015032149.1	cysteine hydrolase	0.0521255	-0.184885	-0.219699	none	none	none
gene-vnz_RS04580	WP_015032150.1	pyridoxamine 5'-phosphate oxidase family protein	-0.340499	-0.0332583	-0.141755	none	none	none
gene-vnz_RS04585	WP_015032151.1	LysR family transcriptional regulator	-0.231589	-0.122635	0.0333212	none	none	none
gene-vnz_RS04595	WP_071891147.1	aminotransferase class I/II-fold pyridoxal phosphate-dependent enzyme	0.0779141	-0.131015	-0.13739	none	none	none
gene-vnz_RS04600	WP_041662101.1	pyridoxamine 5'-phosphate oxidase family protein	-0.142989	-0.273932	0.0826138	none	none	none
gene-vnz_RS04605	WP_015032155.1	FMN-binding negative transcriptional regulator	-0.111193	-0.132855	0.0665402	none	none	none
gene-vnz_RS04610	WP_015032156.1	EamA family transporter	-0.0970957	-0.169223	-0.319428	none	none	none
gene-vnz_RS04615	WP_015032157.1	EamA family transporter	0.0457419	-0.0616382	-0.0038241	none	none	none
gene-vnz_RS04620	WP_015032158.1	peptidase	0.147303	0.0309461	0.184116	none	none	none
gene-vnz_RS04625	WP_041662102.1	hypothetical protein	-0.269233	-0.316209	0.0166957	none	none	none
gene-vnz_RS04630	WP_015032160.1	polyketide cyclase	-0.262859	-0.426509	-0.131299	none	none	none
gene-vnz_RS04635	WP_015032161.1	helix-turn-helix transcriptional regulator	-0.0727569	-0.0848801	-0.104702	none	none	none
gene-vnz_RS04640	WP_051026016.1	sulfite exporter TauE/SafE family protein	-0.22933	-0.413598	-0.200755	none	none	none
gene-vnz_RS04645	WP_015032163.1	PhzF family phenazine biosynthesis protein	-0.0580117	-0.340011	0.152163	none	none	none
gene-vnz_RS04650	WP_015032164.1	CPBP family intramembrane metalloprotease	0.178715	-0.339674	-0.1096	none	none	none
gene-vnz_RS04655	WP_015032165.1	glutamate--cysteine ligase	-0.573666	-0.43394	-0.376299	none	none	none
gene-vnz_RS04660	WP_015032166.1	hypothetical protein	-0.823287	-0.715805	-0.297814	down	none	none
gene-vnz_RS04665	WP_041662108.1	hypothetical protein	-0.224286	-0.361588	0.220573	none	none	none
gene-vnz_RS04670	WP_015032168.1	aminomethyl-transferring glycine dehydrogenase	1.21208	0.82043	0.347325	up	up	none
gene-vnz_RS04675	WP_071891150.1	PRC-barrel domain-containing protein	-0.581722	-0.721358	-0.207178	none	none	none
gene-vnz_RS04680	WP_015032170.1	DNA polymerase IV	-0.0744096	-0.223232	0.366402	none	none	none
gene-vnz_RS04685	WP_041662110.1	MerR family transcriptional regulator	0.850844	0.433286	0.499279	up	up	none
gene-vnz_RS04690	WP_015032172.1	bifunctional nuclease family protein	0.924593	0.883158	0.647585	up	up	up
gene-vnz_RS04695	WP_015032173.1	MerR family transcriptional regulator	1.18556	1.07038	0.727612	up	up	up
gene-vnz_RS04700	WP_071891152.1	FHA domain-containing protein	1.39916	1.30862	1.07589	up	up	up
gene-vnz_RS04705	WP_051026017.1	DUF881 domain-containing protein	0.162553	0.23294	-0.14245	none	none	none
gene-vnz_RS04710	WP_015032176.1	small basic family protein	0.226466	0.052752	0.0153929	none	none	none
gene-vnz_RS04715	WP_041662113.1	DUF881 domain-containing protein	-0.0116197	0.113321	0.0645363	none	none	none
gene-vnz_RS04720	WP_015032178.1	NTP transferase domain-containing protein	-2.03824	-1.46614	-1.28345	down	down	down
gene-vnz_RS04725	WP_015032179.1	CDP-alcohol phosphatidyltransferase family protein	-0.341297	-0.27363	-0.686786	none	none	none
gene-vnz_RS04730		5S ribosomal RNA	-1.42686	-0.470536	-0.633285	none	none	none
gene-vnz_RS04735		23S ribosomal RNA	-0.109776	1.35054	-0.0669187	none	up	none
gene-vnz_RS04740		16S ribosomal RNA	0.132099	0.746212	-1.37649	none	up	down
gene-vnz_RS04745	WP_015032180.1	PTS glucose transporter subunit IIA	-1.39187	-0.99278	-1.181	down	down	down
gene-vnz_RS04750	WP_015032181.1	phosphoenolpyruvate--protein phosphotransferase	-0.904072	-0.456205	-0.920656	down	none	down
gene-vnz_RS04755	WP_015032182.1	hypothetical protein	-0.348267	-0.781475	0.934086	none	none	up
gene-vnz_RS04760	WP_041662114.1	MFS transporter	-1.21837	-1.5015	0.212396	down	down	none
gene-vnz_RS04765	WP_015032184.1	aminotransferase class I/II-fold pyridoxal phosphate-dependent enzyme	-0.195848	-0.340999	0.173675	none	none	none
gene-vnz_RS04770	WP_051026018.1	hypothetical protein	-0.247789	-0.35525	0.274931	none	none	none
gene-vnz_RS04775	WP_106433680.1	RNA polymerase sigma factor	0.188473	-0.278696	0.451438	none	none	none
gene-vnz_RS04780	WP_015032187.1	CU044_5270 family protein	0.375806	0.00233056	0.343831	none	none	none
gene-vnz_RS04785	WP_015032188.1	acetoacetate--CoA ligase	-0.029966	-0.306501	-0.134181	none	none	none
gene-vnz_RS04790	WP_015032189.1	glycosyl hydrolase	-0.322024	-0.565797	-0.189281	none	none	none
gene-vnz_RS04795	WP_015032190.1	NUDIX domain-containing protein	-0.0167331	-0.463102	-0.0841554	none	none	none
gene-vnz_RS04800	WP_015032191.1	M15 family metallopeptidase	-0.458941	0.0888698	0.076481	none	none	none
gene-vnz_RS04805	WP_015032192.1	hypothetical protein	-0.401223	-0.12206	-0.308107	none	none	none
gene-vnz_RS04810	WP_041663657.1	lipid-transfer protein	-0.270906	0.102458	-0.194331	none	none	none
gene-vnz_RS04815	WP_015032194.1	ATP/GTP-binding protein	0.497348	0.405883	0.14409	up	up	none
gene-vnz_RS04820	WP_051026019.1	DUF742 domain-containing protein	0.671267	0.200005	0.186935	up	none	none
gene-vnz_RS04825	WP_015032196.1	roadblock/LC7 domain-containing protein	0.818214	0.477814	0.516847	up	up	none
gene-vnz_RS04830	WP_041663658.1	HAMP domain-containing protein	0.106842	-0.218504	0.0556437	none	none	none
gene-vnz_RS04835	WP_015032198.1	hypothetical protein	0.973504	1.06106	1.24003	up	up	up
gene-vnz_RS04840	WP_015032199.1	hypothetical protein	0.023712	-0.246518	0.0229158	none	none	none
gene-vnz_RS04845	WP_015032200.1	hypothetical protein	-0.380634	-0.491925	0.00925002	none	none	none
gene-vnz_RS04850	WP_041662118.1	hypothetical protein	1.11515	-0.354235	1.75722	up	none	up
gene-vnz_RS04855	WP_015032201.1	hypothetical protein	-0.224332	-0.675905	-0.0594541	none	none	none
gene-vnz_RS04860	WP_078508604.1	GntR family transcriptional regulator	-0.288376	-0.495697	-0.0764206	none	none	none
gene-vnz_RS04865	WP_041662119.1	LamB/YcsF family protein	0.110266	-0.271296	0.0290497	none	none	none
gene-vnz_RS04870	WP_015032204.1	allophanate hydrolase subunit 1	-0.0361371	-0.355549	-0.186102	none	none	none
gene-vnz_RS04875	WP_015032205.1	biotin-dependent carboxyltransferase family protein	-0.100258	-0.398759	-0.345296	none	none	none
gene-vnz_RS04880	WP_015032206.1	5-oxoprolinase	-0.36025	-0.449706	-0.105574	none	none	none
gene-vnz_RS04885	WP_015032207.1	SGNH/GDSL hydrolase family protein	-0.208958	-0.63005	0.274006	none	none	none
gene-vnz_RS04890	WP_015032208.1	glycosyltransferase	-0.172696	-0.414547	-0.314631	none	none	none
gene-vnz_RS04895	WP_015032209.1	glycosyltransferase family 1 protein	-0.28112	-0.28256	0.0358301	none	none	none
gene-vnz_RS04900	WP_015032210.1	hypothetical protein	0.265289	-0.00548879	-0.0447648	none	none	none
gene-vnz_RS04905	WP_015032211.1	ankyrin repeat domain-containing protein	-0.441432	-0.123713	0.0111082	none	none	none
gene-vnz_RS04910	WP_015032212.1	hypothetical protein	-1.31236	-0.762316	-0.591648	down	none	none
gene-vnz_RS04915	WP_015032213.1	membrane protein	-0.4234	-0.208023	-0.290185	none	none	none
gene-vnz_RS04920	WP_015032214.1	PLP-dependent aminotransferase family protein	0.230503	-0.0319242	-0.11193	none	none	none
gene-vnz_RS04925	WP_015032215.1	membrane protein	-0.62969	-0.75894	-0.0736176	none	none	none
gene-vnz_RS04930	WP_015032216.1	glycerophosphodiester phosphodiesterase	-0.0841392	-0.395369	-0.192979	none	none	none
gene-vnz_RS04935	WP_015032217.1	MFS transporter	-0.250704	-0.513141	-0.303691	none	none	none
gene-vnz_RS04940	WP_015032218.1	RNA polymerase-binding protein RbpA	0.754045	0.894979	0.344745	up	up	none
gene-vnz_RS04945	WP_015032219.1	FxsA family protein	-0.0534853	-0.174845	0.0151979	none	none	none
gene-vnz_RS04950	WP_015032220.1	polyprenol monophosphomannose synthase	0.607183	0.572611	0.277929	up	up	none
gene-vnz_RS04955	WP_041662121.1	amidohydrolase	-0.174042	-0.387177	-0.418264	none	none	none
gene-vnz_RS04960	WP_015032222.1	Lrp/AsnC family transcriptional regulator	-0.249027	-0.570687	-0.15979	none	none	none
gene-vnz_RS04970	WP_015032224.1	phosphotransferase family protein	-0.189601	-0.809803	-0.093916	none	none	none
gene-vnz_RS04975	WP_015032225.1	hypothetical protein	-0.516899	-0.979814	-0.210552	none	down	none
gene-vnz_RS04985	WP_015032227.1	acyl-CoA dehydrogenase	-0.369513	-0.553707	-0.344399	none	none	none
gene-vnz_RS05000	WP_106433819.1	hypothetical protein	-0.539128	-0.859472	-0.140668	none	none	none
gene-vnz_RS05005	WP_015032231.1	hypothetical protein	-0.781107	-0.820904	-0.23558	none	none	none
gene-vnz_RS05010	WP_015032233.1	hypothetical protein	-0.399732	-0.474139	-0.358833	none	none	none
gene-vnz_RS05015	WP_015032235.1	peptidase C39 family protein	-0.369521	-0.597175	-0.358033	none	none	none
gene-vnz_RS05020	WP_015032236.1	hypothetical protein	-0.550504	-0.38066	-0.298043	none	none	none
gene-vnz_RS05025	WP_041663665.1	AAA family ATPase	0.00642382	-0.269598	-0.212208	none	none	none
gene-vnz_RS05030	WP_015032238.1	HlyC/CorC family transporter	1.33414	0.861711	0.657996	up	up	up
gene-vnz_RS05040	WP_015032240.1	PH domain-containing protein	0.0871012	-0.0703181	0.0141631	none	none	none
gene-vnz_RS05045	WP_015032241.1	ATP phosphoribosyltransferase	-0.273217	-0.478565	-0.339321	none	none	none
gene-vnz_RS05050	WP_015032242.1	phosphoribosyl-ATP diphosphatase	0.203195	-0.117128	0.0582571	none	none	none
gene-vnz_RS05055	WP_015032243.1	6%2C7-dimethyl-8-ribityllumazine synthase	0.373288	-0.0187316	-0.493547	none	none	none
gene-vnz_RS05060	WP_015032244.1	bifunctional 3%2C4-dihydroxy-2-butanone-4-phosphate synthase/GTP cyclohydrolase II	-0.381405	-0.468339	-0.130341	none	none	none
gene-vnz_RS05065	WP_051026020.1	nicotinamide mononucleotide transporter	-0.629524	-0.768017	-0.071068	none	none	none
gene-vnz_RS05070	WP_015032246.1	riboflavin synthase	-0.284329	-0.363384	-0.140619	none	none	none
gene-vnz_RS05075	WP_041662127.1	bifunctional diaminohydroxyphosphoribosylaminopyrimidine deaminase/5-amino-6-(5-phosphoribosylamino)uracil reductase RibD	0.00479889	-0.0798978	0.184749	none	none	none
gene-vnz_RS05080	WP_015032248.1	chitinase	-0.619767	-0.833816	-0.26216	none	none	none
gene-vnz_RS05085	WP_015032249.1	SDR family oxidoreductase	-0.272156	-0.536807	-0.241318	none	none	none
gene-vnz_RS05090	WP_078508860.1	DUF2182 domain-containing protein	-0.423061	-0.513951	-0.244026	none	none	none
gene-vnz_RS05095	WP_041662129.1	DUF1326 domain-containing protein	-0.911913	-1.02972	-0.705018	down	down	down
gene-vnz_RS05100	WP_071891157.1	ROK family transcriptional regulator	-0.134575	-0.0854641	-0.296161	none	none	none
gene-vnz_RS05105	WP_015032254.1	MFS transporter	-0.0637361	-0.0928772	-0.143776	none	none	none
gene-vnz_RS05110	WP_015032255.1	nitrate reductase	-0.352789	-0.270924	-0.202799	none	none	none
gene-vnz_RS05115	WP_015032256.1	hypothetical protein	-0.713487	-0.593259	-0.460642	none	none	none
gene-vnz_RS05120	WP_015032257.1	NAD(P)/FAD-dependent oxidoreductase	-0.483032	-0.456934	-0.153119	none	none	none
gene-vnz_RS05125	WP_015032258.1	carbon-nitrogen hydrolase family protein	-0.348622	-0.560541	-0.083128	none	none	none
gene-vnz_RS05130	WP_015032259.1	hypothetical protein	-0.428343	-0.33263	-0.394897	none	none	none
gene-vnz_RS05135	WP_015032260.1	Lrp/AsnC family transcriptional regulator	-0.314257	0.0833288	-0.361171	none	none	none
gene-vnz_RS05140	WP_015032261.1	amino acid permease	-0.606789	-0.509185	-0.203365	none	none	none
gene-vnz_RS05145	WP_015032262.1	hydrolase GDSL	-0.394591	0.0194968	-0.212448	none	none	none
gene-vnz_RS05150	WP_041662131.1	GuaB1 family IMP dehydrogenase-related protein	0.248352	0.15079	-0.130003	none	none	none
gene-vnz_RS05155	WP_015032264.1	hypothetical protein	-0.147879	-0.118241	0.200228	none	none	none
gene-vnz_RS05160	WP_015032265.1	ribonuclease N1	-0.0653625	-0.316534	0.327491	none	none	none
gene-vnz_RS05165	WP_041662133.1	transcriptional regulator	0.378532	0.0491532	-0.0370704	none	none	none
gene-vnz_RS05170	WP_015032267.1	ribulose-phosphate 3-epimerase	0.112576	0.0917666	0.0120079	none	none	none
gene-vnz_RS05175	WP_041662135.1	WXG100 family type VII secretion target	-0.829111	-0.463115	-0.427016	down	none	none
gene-vnz_RS05180	WP_015032269.1	hypothetical protein	-0.397636	-0.737317	-0.354019	none	none	none
gene-vnz_RS05185	WP_015032270.1	hypothetical protein	-0.679697	-0.776777	-0.438986	none	none	none
gene-vnz_RS05190	WP_015032271.1	hypothetical protein	-0.513571	-0.505154	-0.183694	none	none	none
gene-vnz_RS05195	WP_015032272.1	hypothetical protein	-0.0544649	-0.380713	0.0406066	none	none	none
gene-vnz_RS05200	WP_015032273.1	hypothetical protein	-0.136998	-0.0986887	-0.276447	none	none	none
gene-vnz_RS05205	WP_015032274.1	rRNA cytosine-C5-methyltransferase	0.316688	0.285393	-0.134876	none	none	none
gene-vnz_RS05210	WP_015032275.1	methionyl-tRNA formyltransferase	0.0379028	0.157174	-0.0610611	none	none	none
gene-vnz_RS05215	WP_015032276.1	hypothetical protein	-0.222848	0.0913428	-0.355431	none	none	none
gene-vnz_RS05220	WP_015032277.1	primosomal protein N'	0.348614	0.310534	0.35897	none	none	none
gene-vnz_RS05225	WP_051026021.1	helix-turn-helix transcriptional regulator	-0.246966	-0.125791	-0.172632	none	none	none
gene-vnz_RS05230	WP_106433681.1	toll/interleukin-1 receptor domain-containing protein	-0.360551	-0.227882	-0.487219	none	none	none
gene-vnz_RS05235	WP_015032280.1	hypothetical protein	-0.384694	-0.198004	-0.258092	none	none	none
gene-vnz_RS05240	WP_015032281.1	hypothetical protein	-0.474414	-0.211109	-0.36103	none	none	none
gene-vnz_RS05245	WP_015032282.1	methionine adenosyltransferase	1.08315	0.758809	0.851608	up	up	up
gene-vnz_RS05250	WP_041663668.1	bifunctional phosphopantothenoylcysteine decarboxylase/phosphopantothenate--cysteine ligase CoaBC	-0.0906789	0.125582	-0.365104	none	none	none
gene-vnz_RS05255	WP_005319902.1	DNA-directed RNA polymerase subunit omega	1.01912	0.702983	1.57764	up	none	up
gene-vnz_RS05260	WP_015032284.1	guanylate kinase	-0.182565	-0.572974	-0.355835	none	none	none
gene-vnz_RS05265	WP_015032285.1	integration host factor	-0.674236	-0.88708	-0.267216	none	none	none
gene-vnz_RS05270	WP_015032286.1	orotidine-5'-phosphate decarboxylase	-0.52167	-0.148618	0.0150408	none	none	none
gene-vnz_RS05275	WP_041662141.1	quinone-dependent dihydroorotate dehydrogenase	-0.629194	-0.569203	-0.360634	none	none	none
gene-vnz_RS05280	WP_015032288.1	carbamoyl-phosphate synthase large subunit	-0.452669	-0.655748	-0.442063	none	none	none
gene-vnz_RS05285	WP_015032289.1	glutamine-hydrolyzing carbamoyl-phosphate synthase small subunit	-0.129825	-0.664117	-0.387222	none	none	none
gene-vnz_RS05290	WP_015032290.1	hypothetical protein	0.0506528	-0.81323	-0.340848	none	none	none
gene-vnz_RS05295	WP_015032291.1	dihydroorotase	-0.359167	-0.770832	-0.205062	none	none	none
gene-vnz_RS05300	WP_015032292.1	aspartate carbamoyltransferase catalytic subunit	-0.386735	-0.523124	-0.031242	none	none	none
gene-vnz_RS05305	WP_015032293.1	bifunctional pyr operon transcriptional regulator/uracil phosphoribosyltransferase PyrR	-0.264193	-0.521675	-0.21335	none	none	none
gene-vnz_RS05310	WP_015032294.1	transcriptional regulator BldD	0.0718124	0.176687	-0.0228705	none	none	none
gene-vnz_RS05315	WP_015032295.1	transcription antitermination factor NusB	0.653649	0.609803	0.598304	up	up	up
gene-vnz_RS05320	WP_015032296.1	elongation factor P	0.117503	-0.103426	-0.246367	none	none	none
gene-vnz_RS05325	WP_015032297.1	aminopeptidase P family protein	-0.0316697	-0.300235	-0.269886	none	none	none
gene-vnz_RS05330	WP_051025839.1	AAA family ATPase	0.32455	0.00261407	-0.092253	none	none	none
gene-vnz_RS05340	WP_015032300.1	type II 3-dehydroquinate dehydratase	0.307358	0.37889	-0.246698	none	up	none
gene-vnz_RS05345	WP_015032301.1	3-dehydroquinate synthase	0.0933308	0.0490173	-0.132461	none	none	none
gene-vnz_RS05350	WP_015032302.1	shikimate kinase	0.632484	0.42198	0.346445	up	up	none
gene-vnz_RS05355	WP_015032303.1	chorismate synthase	0.607838	0.28564	0.116491	up	none	none
gene-vnz_RS05360	WP_015032304.1	shikimate dehydrogenase	0.304245	0.0349083	0.0710378	none	none	none
gene-vnz_RS05365	WP_015032305.1	endolytic transglycosylase MltG	0.0228352	-0.342814	-0.301625	none	none	none
gene-vnz_RS05370	WP_071892383.1	hypothetical protein	1.08212		#DIV/0!	none	none	none
gene-vnz_RS05375	WP_041662143.1	Holliday junction resolvase RuvX	0.561429	0.194825	0.194566	up	none	none
gene-vnz_RS05380	WP_015032307.1	alanine--tRNA ligase	0.394144	0.147147	-0.165047	none	none	none
gene-vnz_RS05385	WP_015032308.1	hypothetical protein	0.47036	-0.0454915	-0.215377	up	none	none
gene-vnz_RS05390	WP_041662144.1	DUF948 domain-containing protein	0.23707	0.0315719	-0.125832	none	none	none
gene-vnz_RS05400	WP_015032311.1	30S ribosomal protein S4	-0.165241	-0.561065	-0.27287	none	none	none
gene-vnz_RS05405	WP_041662145.1	replication-associated recombination protein A	-0.0670553	-0.428982	-0.145302	none	none	none
gene-vnz_RS05410	WP_107499041.1	vitamin K epoxide reductase family protein	-0.222306	-0.499022	-0.435083	none	none	none
gene-vnz_RS05415	WP_015032314.1	histidine--tRNA ligase	0.361596	0.2247	-0.0332334	none	none	none
gene-vnz_RS05420	WP_015032315.1	MBL fold metallo-hydrolase	0.0786281	-0.210398	-0.1669	none	none	none
gene-vnz_RS05425	WP_015032316.1	peptidylprolyl isomerase	0.532761	0.268291	-0.108511	up	none	none
gene-vnz_RS05430	WP_015032317.1	DUF349 domain-containing protein	1.60563	1.33726	1.05106	up	up	up
gene-vnz_RS05435	WP_041662146.1	bifunctional (p)ppGpp synthetase/guanosine-3'%2C5'-bis(diphosphate) 3'-pyrophosphohydrolase	-0.0535958	-0.412062	-0.148596	none	none	none
gene-vnz_RS05440	WP_015032319.1	adenine phosphoribosyltransferase	0.632279	-0.0862884	-0.29714	up	none	none
gene-vnz_RS05445	WP_015032320.1	protein translocase subunit SecF	0.133211	-0.222931	-0.447162	none	none	none
gene-vnz_RS05450	WP_015032321.1	protein translocase subunit SecD	0.200204	-0.150837	-0.403482	none	none	none
gene-vnz_RS05455	WP_015032322.1	preprotein translocase subunit YajC	0.716162	0.516773	0.205156	up	up	none
gene-vnz_RS05460	WP_015032323.1	Holliday junction branch migration DNA helicase RuvB	-0.20488	-0.308936	-0.198141	none	none	none
gene-vnz_RS05465	WP_015032324.1	Holliday junction branch migration protein RuvA	0.067652	-0.19439	0.0424338	none	none	none
gene-vnz_RS05470	WP_015032325.1	crossover junction endodeoxyribonuclease RuvC	-0.0464494	-0.231464	-0.165426	none	none	none
gene-vnz_RS05475	WP_015032326.1	YebC/PmpR family DNA-binding transcriptional regulator	1.93514	1.83578	1.21295	up	up	up
gene-vnz_RS05480	WP_015032327.1	pyridoxal 5'-phosphate synthase glutaminase subunit PdxT	1.28605	0.699795	0.596495	up	up	up
gene-vnz_RS05485	WP_041662147.1	pyridoxal 5'-phosphate synthase lyase subunit PdxS	1.15698	0.669063	0.650411	up	up	up
gene-vnz_RS05490	WP_015032329.1	membrane protein	0.0875034	-0.0351635	-0.212687	none	none	none
gene-vnz_RS05495	WP_015032330.1	glycosyltransferase family 4 protein	-0.00800752	-0.0287874	-0.350407	none	none	none
gene-vnz_RS05505	WP_015032332.1	CDP-alcohol phosphatidyltransferase family protein	0.623421	0.450485	0.158945	up	up	none
gene-vnz_RS05510	WP_015032334.1	elongation factor G-like protein EF-G2	-0.443703	-0.246585	-0.29403	none	none	none
gene-vnz_RS05515	WP_041662148.1	hypothetical protein	-0.185527	-0.210662	-0.332349	none	none	none
gene-vnz_RS05520	WP_015032336.1	HIT domain-containing protein	0.789718	0.488179	0.311692	up	up	none
gene-vnz_RS05525	WP_071892391.1	potassium channel family protein	-0.262933	-0.536869	-0.27384	none	none	none
gene-vnz_RS05530	WP_041662149.1	threonine--tRNA ligase	0.532861	0.196717	0.0319608	up	none	none
gene-vnz_RS05535	WP_015032339.1	hypothetical protein	-0.614055	-0.458421	0.115714	none	none	none
gene-vnz_RS05540	WP_015032340.1	DUF4365 domain-containing protein	-1.12201	-0.881804	-0.459011	down	down	none
gene-vnz_RS05545	WP_015032341.1	3'-5' exonuclease	-1.49804	-0.8565	-0.0465098	down	down	none
gene-vnz_RS05550		tRNA-Val	1.09824	-2.11371	0.619274	none	none	none
gene-vnz_RS05555	WP_071891162.1	polyketide cyclase	-0.26051	-0.506144	-0.312843	none	none	none
gene-vnz_RS05560	WP_015032343.1	hypothetical protein	0.19114	-0.254517	0.0720382	none	none	none
gene-vnz_RS05565		tRNA-Val	0.936978	-1.43515	-0.691991	none	none	none
gene-vnz_RS05570	WP_015032344.1	TIGR02611 family protein	0.0977933	-0.0866033	-0.406837	none	none	none
gene-vnz_RS05575	WP_015032345.1	SsgA family sporulation/cell division regulator	-2.73615	-2.29363	-2.0156	down	down	down
gene-vnz_RS05580	WP_015032346.1	CGNR zinc finger domain-containing protein	-0.326559	-0.181471	-0.350558	none	none	none
gene-vnz_RS05585	WP_015032348.1	hypothetical protein	0.247763	0.0511878	0.183682	none	none	none
gene-vnz_RS05590	WP_015032349.1	DsbA family protein	-0.0384949	-0.0403072	0.0268322	none	none	none
gene-vnz_RS05595	WP_015032350.1	GNAT family N-acetyltransferase	0.177834	0.229731	0.118348	none	none	none
gene-vnz_RS05600	WP_015032351.1	aminodeoxychorismate lyase	0.135296	0.123226	0.0652142	none	none	none
gene-vnz_RS05605	WP_015032352.1	chloride transporter	-0.0154851	0.0133347	0.190488	none	none	none
gene-vnz_RS05610		tRNA-Gly	-0.898239	-0.339551	-0.391622	down	none	none
gene-vnz_RS05615		tRNA-Cys	1.06878	-0.0305775	#DIV/0!	none	none	none
gene-vnz_RS05620		tRNA-Val			#DIV/0!	none	none	none
gene-vnz_RS05625		tRNA-Val	3.12062		1.29816	up	none	none
gene-vnz_RS05630		tRNA-Val	0.56112	-0.442415	0.383498	none	none	none
gene-vnz_RS05635	WP_015032353.1	zf-TFIIB domain-containing protein	2.1297	1.99641	2.36113	up	up	up
gene-vnz_RS05640	WP_106433820.1	aminoglycoside phosphotransferase family protein	-0.0386346	0.00286399	0.127581	none	none	none
gene-vnz_RS05645	WP_015032355.1	serine/threonine protein kinase	0.597029	0.460619	0.37997	up	up	none
gene-vnz_RS05650	WP_015032356.1	RNA methyltransferase	0.363995	0.370737	0.206966	none	up	none
gene-vnz_RS05655	WP_041662152.1	uroporphyrinogen-III C-methyltransferase	0.0411691	-0.152221	-0.107607	none	none	none
gene-vnz_RS05660	WP_015032358.1	nicotinate-nucleotide--dimethylbenzimidazole phosphoribosyltransferase	0.475033	-0.110444	0.180196	up	none	none
gene-vnz_RS05665	WP_015032359.1	precorrin-6y C5%2C15-methyltransferase (decarboxylating) subunit CbiE	-0.421265	-0.685569	-0.0184937	none	none	none
gene-vnz_RS05670	WP_041662153.1	GNAT family N-acetyltransferase	-0.617464	-0.869853	-0.0739934	none	down	none
gene-vnz_RS05675	WP_015032361.1	ABC transporter substrate-binding protein	-0.758443	-1.02944	-0.317992	none	down	none
gene-vnz_RS05680	WP_015032362.1	ABC transporter permease	-0.833008	-1.09401	-0.146159	down	down	none
gene-vnz_RS05685	WP_086024628.1	ATP-binding cassette domain-containing protein	-0.623853	-0.8281	-0.257084	none	none	none
gene-vnz_RS05690	WP_015032364.1	hypothetical protein	-0.128403	-0.376052	-0.27653	none	none	none
gene-vnz_RS05695	WP_015032365.1	hypothetical protein	-0.182966	-0.384074	-0.099425	none	none	none
gene-vnz_RS05700	WP_041662154.1	GNAT family N-acetyltransferase	0.288575	0.000684599	-0.193515	none	none	none
gene-vnz_RS05705	WP_041662155.1	sigma-70 family RNA polymerase sigma factor	-0.318076	-0.699795	-0.144693	none	none	none
gene-vnz_RS05710	WP_015032368.1	glycerophosphodiester phosphodiesterase	-0.5263	-0.805642	-0.267366	none	none	none
gene-vnz_RS05715	WP_015032369.1	1-acyl-sn-glycerol-3-phosphate acyltransferase	-0.495448	0.0695243	0.304699	none	none	none
gene-vnz_RS05720	WP_015032370.1	MFS transporter	-0.324295	-0.271381	-0.261656	none	none	none
gene-vnz_RS05725	WP_071891165.1	TetR/AcrR family transcriptional regulator	0.0967911	-0.0751025	-0.27598	none	none	none
gene-vnz_RS05730	WP_015032372.1	hypothetical protein	-0.168237	-0.258718	-0.311272	none	none	none
gene-vnz_RS05735	WP_015032373.1	argininosuccinate lyase	-0.046259	0.0990166	-0.239802	none	none	none
gene-vnz_RS05740	WP_041662157.1	hypothetical protein	-0.297917	-0.28728	-0.401161	none	none	none
gene-vnz_RS05745	WP_015032375.1	arginine repressor	0.569715	0.624318	-0.191638	up	up	none
gene-vnz_RS05750	WP_106433821.1	acetylornithine transaminase	0.3973	0.169408	-0.0312123	none	none	none
gene-vnz_RS05755	WP_015032377.1	acetylglutamate kinase	0.282893	0.148141	0.10217	none	none	none
gene-vnz_RS05760	WP_015032378.1	bifunctional glutamate N-acetyltransferase/amino-acid acetyltransferase ArgJ	0.180385	-0.0646608	-0.0547435	none	none	none
gene-vnz_RS05765	WP_015032379.1	N-acetyl-gamma-glutamyl-phosphate reductase	0.200816	0.0870377	0.00184325	none	none	none
gene-vnz_RS05770	WP_041662158.1	argininosuccinate synthase	0.254567	0.125392	0.143199	none	none	none
gene-vnz_RS05775	WP_015032381.1	hypothetical protein	0.16471	-0.401175	0.804831	none	none	up
gene-vnz_RS05780	WP_015032382.1	glyoxalase/bleomycin resistance/dioxygenase family protein	0.172251	-0.174778	0.21631	none	none	none
gene-vnz_RS05785	WP_015032383.1	methyltransferase	-0.0704458	-0.592765	-0.000319979	none	none	none
gene-vnz_RS05790	WP_015032384.1	histidine phosphatase family protein	-0.263327	-0.860004	0.370454	none	down	none
gene-vnz_RS05795	WP_015032385.1	GNAT family N-acetyltransferase	-0.207545	-0.753694	0.149968	none	none	none
gene-vnz_RS05800	WP_051025840.1	PLP-dependent aminotransferase family protein	-0.228151	-0.510068	0.106679	none	none	none
gene-vnz_RS05805	WP_071892394.1	DMT family transporter	-0.245526	-0.220866	-0.13767	none	none	none
gene-vnz_RS05810	WP_015032388.1	DUF1918 domain-containing protein	-0.659117	-0.68274	-0.218645	none	none	none
gene-vnz_RS05815	WP_078508608.1	family 10 glycosylhydrolase	-0.244525	-0.417926	-0.208898	none	none	none
gene-vnz_RS05820	WP_041662161.1	3-hydroxybutyryl-CoA dehydrogenase	0.86902	0.439654	0.060759	up	up	none
gene-vnz_RS05825	WP_015032391.1	NUDIX hydrolase	-0.172657	-0.220462	-0.149044	none	none	none
gene-vnz_RS05830	WP_015032392.1	hypothetical protein	-0.163769	-0.0986968	-0.17708	none	none	none
gene-vnz_RS05835	WP_071891170.1	serine/threonine-protein phosphatase	-0.411893	-0.221762	-0.401062	none	none	none
gene-vnz_RS05840	WP_110014468.1	hypothetical protein	-0.359978	-0.0798139	-0.248624	none	none	none
gene-vnz_RS05845	WP_015032394.1	phenylalanine--tRNA ligase subunit beta	0.405051	0.440907	-0.107518	none	up	none
gene-vnz_RS05850	WP_015032395.1	phenylalanine--tRNA ligase subunit alpha	0.28255	0.0467983	-0.2932	none	none	none
gene-vnz_RS05855	WP_015032396.1	PAS domain-containing protein	0.0211873	-0.275333	-0.0909813	none	none	none
gene-vnz_RS05860	WP_015032397.1	RNA methyltransferase	-0.286877	-0.704083	-0.246639	none	none	none
gene-vnz_RS05865	WP_015032398.1	50S ribosomal protein L20	0.485232	-0.273	-0.2301	up	none	none
gene-vnz_RS05870	WP_015032399.1	50S ribosomal protein L35	0.49502	-0.226361	-0.113893	up	none	none
gene-vnz_RS05875	WP_078508611.1	translation initiation factor IF-3	-0.353816	-0.347602	-0.599023	none	none	none
gene-vnz_RS05880	WP_015032401.1	hypothetical protein	-0.134406	-0.116492	-0.106354	none	none	none
gene-vnz_RS05885	WP_015032402.1	SseB family protein	-0.0396504	-0.134582	0.187679	none	none	none
gene-vnz_RS05890	WP_015032403.1	type VII secretion-associated serine protease mycosin	-0.189769	-0.447326	-0.0700455	none	none	none
gene-vnz_RS05895	WP_106433822.1	hypothetical protein	-0.170702	-0.710682	0.0894781	none	none	none
gene-vnz_RS05900	WP_015032406.1	amino acid deaminase/aldolase	0.698377	0.345318	0.638995	up	none	up
gene-vnz_RS05905	WP_015032407.1	haloacid dehalogenase-like hydrolase	-0.359998	-0.532018	-0.0149822	none	none	none
gene-vnz_RS05910	WP_015032408.1	3-oxoacyl-ACP reductase	-0.657599	-0.898703	0.135048	none	down	none
gene-vnz_RS05915	WP_051026023.1	aldehyde dehydrogenase	-0.572417	-0.846125	0.322991	none	none	none
gene-vnz_RS05920	WP_015032410.1	glutamine synthetase	-0.435627	-0.817911	0.0251951	none	none	none
gene-vnz_RS05925	WP_015032411.1	FadR family transcriptional regulator	-0.194722	-0.361041	-0.290458	none	none	none
gene-vnz_RS05930	WP_015032412.1	ethanolamine permease	-0.409358	-0.537888	-0.341005	none	none	none
gene-vnz_RS05935	WP_015032413.1	gamma-glutamyl-gamma-aminobutyrate hydrolase family protein	-0.230037	-0.310639	-0.0476033	none	none	none
gene-vnz_RS05940	WP_015032414.1	nitrate reductase	-0.356519	-0.415536	0.00102386	none	none	none
gene-vnz_RS05945	WP_041662167.1	TetR family transcriptional regulator	-0.223385	-0.213381	-0.0137843	none	none	none
gene-vnz_RS05950	WP_015032416.1	amidohydrolase	0.05936	0.00275697	-0.0433019	none	none	none
gene-vnz_RS05955	WP_041663678.1	LysR family transcriptional regulator	0.0525945	-0.0851218	-0.0911961	none	none	none
gene-vnz_RS05960	WP_015032418.1	TDT family transporter	-0.250547	-0.0234768	0.103904	none	none	none
gene-vnz_RS05965	WP_041662168.1	ABC transporter substrate-binding protein	0.404692	0.320322	0.163021	none	none	none
gene-vnz_RS05970	WP_015032420.1	cupin domain-containing protein	0.395793	0.558077	0.297259	none	up	none
gene-vnz_RS05975	WP_015032421.1	ABC transporter permease/substrate binding protein	-0.219808	-0.173077	-0.335292	none	none	none
gene-vnz_RS05980	WP_041662169.1	glycine betaine/L-proline ABC transporter ATP-binding protein	-0.224011	-0.322103	-0.119498	none	none	none
gene-vnz_RS05985	WP_071892397.1	5'-3' exonuclease	-0.077938	-0.178888	-0.278895	none	none	none
gene-vnz_RS05990	WP_051026024.1	siderophore-interacting protein	0.698543	0.314737	0.369058	up	none	none
gene-vnz_RS05995	WP_015032425.1	MerR family transcriptional regulator	-0.255121	-0.226187	0.0994738	none	none	none
gene-vnz_RS06000	WP_015032426.1	hypothetical protein	-0.493633	-0.409312	-0.27021	none	none	none
gene-vnz_RS06005	WP_015032427.1	cytochrome P450	-0.485743	-1.01636	0.0671257	none	down	none
gene-vnz_RS06010	WP_015032428.1	DEAD/DEAH box helicase	-0.0735789	-0.443337	-0.108443	none	none	none
gene-vnz_RS06015	WP_015032429.1	twin-arginine translocase subunit TatC	0.526172	0.0125551	0.207344	up	none	none
gene-vnz_RS06020	WP_015032430.1	Sec-independent protein translocase subunit TatA	0.870792	0.144623	0.488977	up	none	none
gene-vnz_RS06025	WP_015032431.1	hypothetical protein	-0.57491	-0.348382	-0.299828	none	none	none
gene-vnz_RS06030	WP_015032432.1	hypothetical protein	-0.240518	-0.509916	-0.276876	none	none	none
gene-vnz_RS06035	WP_015032433.1	WYL domain-containing protein	0.0513215	0.0586904	-0.0151468	none	none	none
gene-vnz_RS06040	WP_015032434.1	WYL domain-containing protein	0.479051	0.418132	0.00260525	up	up	none
gene-vnz_RS06045	WP_041662171.1	peptidylprolyl isomerase	1.40059	1.00674	0.650669	up	up	up
gene-vnz_RS06050	WP_041662172.1	peptidylprolyl isomerase	0.0616196	-0.159603	-0.349551	none	none	none
gene-vnz_RS06055	WP_015032438.1	Pup--protein ligase	-2.65466	-2.18279	-1.59613	down	down	down
gene-vnz_RS06060	WP_015032439.1	MFS transporter	-0.409806	-0.765353	-0.0662069	none	none	none
gene-vnz_RS06065	WP_078508613.1	LacI family DNA-binding transcriptional regulator	-0.03446	-0.11543	-0.0883762	none	none	none
gene-vnz_RS06070	WP_015032441.1	proteasome subunit alpha	-1.0569	-0.705178	-0.517861	down	none	none
gene-vnz_RS06075	WP_015032442.1	proteasome subunit beta	-1.1152	-0.76417	-0.771911	down	none	down
gene-vnz_RS06080	WP_071891174.1	ubiquitin-like protein Pup	-1.18986	-0.77485	-0.605593	down	none	none
gene-vnz_RS06085	WP_015032444.1	proteasome accessory factor PafA2	-1.01656	-1.12423	-1.0151	down	down	down
gene-vnz_RS06090	WP_015032445.1	proteasome ATPase	-1.54519	-1.33267	-1.01913	down	down	down
gene-vnz_RS06095	WP_015032446.1	ferredoxin	0.634548	0.467324	0.214353	up	up	none
gene-vnz_RS06100	WP_015032447.1	hypothetical protein	0.52459	-0.144722	0.537379	up	none	up
gene-vnz_RS06105	WP_015032448.1	tRNA (adenine-N1)-methyltransferase	0.133074	-0.405077	-0.262092	none	none	none
gene-vnz_RS06110	WP_106433684.1	site-2 protease family protein	-0.788903	-1.39636	-0.0440804	down	down	none
gene-vnz_RS06115	WP_015032450.1	PD-(D/E)XK nuclease family protein	0.290483	-0.297202	0.347803	none	none	none
gene-vnz_RS06120	WP_015032451.1	response regulator transcription factor	0.408248	-0.254951	0.457501	none	none	none
gene-vnz_RS06125	WP_015032452.1	peptide ABC transporter substrate-binding protein	-0.701024	-1.19352	-0.137226	none	down	none
gene-vnz_RS06130	WP_015032453.1	peptide-binding protein	-0.678378	-0.877003	-0.23032	none	down	none
gene-vnz_RS06135	WP_015032454.1	HAD family phosphatase	-0.52853	-0.18177	-0.466517	none	none	none
gene-vnz_RS06140	WP_015032455.1	methionine synthase	0.13558	-0.0281651	0.0610373	none	none	none
gene-vnz_RS06145	WP_041662173.1	IclR family transcriptional regulator	-0.504386	-0.472972	-0.366441	none	none	none
gene-vnz_RS06150	WP_015032457.1	aquaporin family protein	-0.623365	-0.342358	-0.285584	none	none	none
gene-vnz_RS06155	WP_015032458.1	glycerol kinase GlpK	-0.502665	-0.50033	-0.412165	none	none	none
gene-vnz_RS06160	WP_015032459.1	glycerol-3-phosphate dehydrogenase/oxidase	-0.281066	-0.249411	-0.110442	none	none	none
gene-vnz_RS06165	WP_041662175.1	LLM class flavin-dependent oxidoreductase	-0.444737	-0.392085	-0.280058	none	none	none
gene-vnz_RS06170	WP_015032461.1	PAC2 family protein	0.544202	0.385137	0.594508	up	up	up
gene-vnz_RS06175	WP_015032462.1	DUF5110 domain-containing protein	-0.499782	-0.776502	-0.094261	none	none	none
gene-vnz_RS06180	WP_015032463.1	cysteine--1-D-myo-inosityl 2-amino-2-deoxy-alpha-D-glucopyranoside ligase	-0.209774	-0.475122	-0.257201	none	none	none
gene-vnz_RS06185	WP_015032464.1	SCO1664 family protein	-0.0396721	0.00324624	-0.120441	none	none	none
gene-vnz_RS06190	WP_015032465.1	DUF3090 domain-containing protein	0.446222	0.243969	0.013359	up	none	none
gene-vnz_RS06195	WP_015032466.1	MSMEG_4193 family putative phosphomutase	0.0529365	-0.138431	-0.0827485	none	none	none
gene-vnz_RS06200	WP_041663681.1	magnesium and cobalt transport protein CorA	-0.271235	-0.272942	-0.408112	none	none	none
gene-vnz_RS06205	WP_015032468.1	hypothetical protein	-1.29798	-0.876546	-0.702281	down	down	down
gene-vnz_RS06210	WP_041662176.1	LLM class F420-dependent oxidoreductase	0.360862	0.127738	0.0759785	none	none	none
gene-vnz_RS06215	WP_041662177.1	aldo/keto reductase	-0.0528915	-0.119722	-0.234023	none	none	none
gene-vnz_RS06220	WP_078508862.1	ATP-binding domain-containing protein	0.351872	0.176128	0.305145	none	none	none
gene-vnz_RS06225	WP_041662178.1	hypothetical protein	-0.121585	-0.00960107	0.172054	none	none	none
gene-vnz_RS06230	WP_015032473.1	hypothetical protein	0.44527	0.0198353	0.0215029	up	none	none
gene-vnz_RS06235	WP_041662179.1	chaplin	-1.24476	-0.558665	-1.29039	down	none	down
gene-vnz_RS06240	WP_015032475.1	chaplin	-2.5883	-2.35733	-2.81092	down	down	down
gene-vnz_RS06245	WP_015032476.1	M20/M25/M40 family metallo-hydrolase	0.180753	0.158039	-0.0310896	none	none	none
gene-vnz_RS06250		tRNA-Leu	-1.20202	-0.370644	0.1479	down	none	none
gene-vnz_RS06255	WP_015032478.1	pseudouridylate synthase	-0.408526	-0.124918	-0.207213	none	none	none
gene-vnz_RS06260	WP_015032479.1	MBL fold metallo-hydrolase	-0.125264	-0.773064	0.120484	none	none	none
gene-vnz_RS06265	WP_015032480.1	S-(hydroxymethyl)mycothiol dehydrogenase	0.0723941	-0.159203	-0.159259	none	none	none
gene-vnz_RS06270	WP_041662180.1	amino acid permease	-0.630874	-0.625786	-0.00177838	none	none	none
gene-vnz_RS06275	WP_015032482.1	FadR family transcriptional regulator	-0.371353	-0.0757763	-0.240823	none	none	none
gene-vnz_RS06280	WP_015032483.1	gluconokinase	-0.448058	-0.111995	-0.0874908	none	none	none
gene-vnz_RS06285	WP_015032484.1	gluconate transporter	-0.455397	-0.445503	-0.0945391	none	none	none
gene-vnz_RS06290	WP_041662181.1	ASCH domain-containing protein	0.0808833	0.0965819	0.231102	none	none	none
gene-vnz_RS06295	WP_015032486.1	NACHT domain-containing protein	-0.167139	-0.377274	-0.234069	none	none	none
gene-vnz_RS06300	WP_051025841.1	hypothetical protein	-0.0851253	-0.534607	-0.117862	none	none	none
gene-vnz_RS06305	WP_041662182.1	FAD-binding dehydrogenase	-0.337305	-0.603403	-0.185153	none	none	none
gene-vnz_RS06310	WP_015032489.1	TetR/AcrR family transcriptional regulator	-0.12476	-0.478219	-0.0082651	none	none	none
gene-vnz_RS06315	WP_015032490.1	glucose 1-dehydrogenase	-0.136064	-0.549531	-0.0493524	none	none	none
gene-vnz_RS06320	WP_015032491.1	NUDIX domain-containing protein	0.0938138	-0.430355	-0.205431	none	none	none
gene-vnz_RS06325	WP_015032492.1	DUF202 domain-containing protein	0.534436	-0.303149	-0.00563651	up	none	none
gene-vnz_RS06330	WP_015032493.1	DUF202 domain-containing protein	0.371443	-0.650784	0.108216	none	none	none
gene-vnz_RS06335	WP_041662183.1	NADP-dependent oxidoreductase	-0.164715	-0.664514	-0.189587	none	none	none
gene-vnz_RS06340	WP_106433685.1	MBL fold metallo-hydrolase	-0.119971	-0.551408	0.0564703	none	none	none
gene-vnz_RS06345	WP_015032496.1	glucarate dehydratase	-0.302807	-0.620271	0.0302109	none	none	none
gene-vnz_RS06350	WP_015032497.1	phosphotransferase	0.543459	0.0230548	0.380743	up	none	none
gene-vnz_RS06355	WP_015032498.1	acyl-CoA dehydrogenase	0.715439	0.515282	0.272653	up	up	none
gene-vnz_RS06360	WP_015032499.1	TetR/AcrR family transcriptional regulator	0.673366	0.419085	0.0918916	up	up	none
gene-vnz_RS06365	WP_015032500.1	SDR family oxidoreductase	0.911933	0.904528	0.680465	up	up	up
gene-vnz_RS06370	WP_015032501.1	DUF1343 domain-containing protein	-0.0302075	-0.270355	-0.284737	none	none	none
gene-vnz_RS06375	WP_041662184.1	erythromycin esterase family protein	-0.0926088	-0.396862	-0.136215	none	none	none
gene-vnz_RS06385	WP_015032504.1	hypothetical protein	1.68218	1.05331	1.71605	up	up	up
gene-vnz_RS06390	WP_015032505.1	hypothetical protein	1.35436	0.474174	1.47915	up	none	up
gene-vnz_RS06395	WP_015032506.1	redox-sensitive transcriptional activator SoxR	0.158822	-0.366185	-0.0795267	none	none	none
gene-vnz_RS06400	WP_041662186.1	MaoC family dehydratase	0.299644	0.0139475	0.0401261	none	none	none
gene-vnz_RS06405	WP_015032508.1	TetR/AcrR family transcriptional regulator	0.516836	-0.0179064	-0.0900481	up	none	none
gene-vnz_RS06410	WP_071891178.1	hypothetical protein	0.406759	-0.103502	0.585261	none	none	up
gene-vnz_RS06415	WP_015032510.1	butyryl-CoA dehydrogenase	-0.164481	-0.415464	-0.318576	none	none	none
gene-vnz_RS06425	WP_015032512.1	winged helix-turn-helix transcriptional regulator	-0.245417	-0.276578	-0.258145	none	none	none
gene-vnz_RS06430	WP_051026025.1	DMT family transporter	-0.00992277	-0.368903	-0.213411	none	none	none
gene-vnz_RS06435	WP_015032514.1	TetR/AcrR family transcriptional regulator	-0.209195	-0.109669	-0.279904	none	none	none
gene-vnz_RS06440	WP_015032515.1	TetR/AcrR family transcriptional regulator	-0.12511	-0.199712	-0.307282	none	none	none
gene-vnz_RS06445	WP_015032516.1	DMT family transporter	-0.526217	-0.551213	-0.175574	none	none	none
gene-vnz_RS06450	WP_041662188.1	MBL fold metallo-hydrolase	-0.763258	-0.888715	-0.369022	none	down	none
gene-vnz_RS06455	WP_015032518.1	hypothetical protein	-0.25289	-0.853229	-0.826921	none	none	down
gene-vnz_RS06460	WP_041662189.1	aminotransferase class I/II-fold pyridoxal phosphate-dependent enzyme	-0.794254	-0.555941	-0.652097	down	none	none
gene-vnz_RS06465	WP_015032520.1	hypothetical protein	-0.424822	-0.475342	-0.240082	none	none	none
gene-vnz_RS06470	WP_015032521.1	dihydrodipicolinate synthase family protein	-0.472605	-0.299596	-0.176908	none	none	none
gene-vnz_RS06475	WP_015032522.1	iron-containing redox enzyme family protein	-0.561445	-0.357305	-0.171487	none	none	none
gene-vnz_RS06480	WP_015032523.1	Rieske (2Fe-2S) protein	0.181417	-0.35754	-0.204698	none	none	none
gene-vnz_RS06485	WP_071891182.1	transporter	-0.139493	-0.364275	-0.178495	none	none	none
gene-vnz_RS06490	WP_015032525.1	oxidoreductase	-0.0605883	-0.21371	-0.174937	none	none	none
gene-vnz_RS06495	WP_041663687.1	Zn-dependent alcohol dehydrogenase	0.145508	-0.227044	-0.156777	none	none	none
gene-vnz_RS06500	WP_015032527.1	aldehyde dehydrogenase family protein	0.236437	-0.286377	-0.133068	none	none	none
gene-vnz_RS06505	WP_071891185.1	class F sortase	-0.194284	-0.449595	-0.130936	none	none	none
gene-vnz_RS06510	WP_015032529.1	hypothetical protein	-0.109876	-0.370195	-0.254268	none	none	none
gene-vnz_RS06515	WP_071891189.1	citrate:proton symporter	0.562001	0.270834	0.0430286	up	none	none
gene-vnz_RS06520	WP_015032531.1	molybdopterin-dependent oxidoreductase	-0.132017	-0.601128	0.0651023	none	none	none
gene-vnz_RS06525	WP_015032532.1	TetR/AcrR family transcriptional regulator	0.0555855	-0.262415	0.536287	none	none	up
gene-vnz_RS06530	WP_015032533.1	hypothetical protein	-0.734461	-1.43483	0.175875	none	down	none
gene-vnz_RS06535	WP_071892401.1	hypothetical protein	-0.205248	-0.467769	0.485743	none	none	none
gene-vnz_RS06540	WP_015032535.1	hypothetical protein	-0.658726	-0.860466	0.208059	none	down	none
gene-vnz_RS06545	WP_015032536.1	homogentisate 1%2C2-dioxygenase	-0.107415	0.217795	-0.322502	none	none	none
gene-vnz_RS06550	WP_015032537.1	GntR family transcriptional regulator	0.487976	0.559883	0.392594	up	up	none
gene-vnz_RS06555	WP_015032538.1	hypothetical protein	0.408166	0.182623	0.0398631	none	none	none
gene-vnz_RS06560	WP_015032539.1	TetR/AcrR family transcriptional regulator	-0.176684	-0.0563479	-0.263563	none	none	none
gene-vnz_RS06565	WP_015032540.1	daunorubicin resistance protein DrrA family ABC transporter ATP-binding protein	-0.152724	-0.0997044	-0.295209	none	none	none
gene-vnz_RS06570	WP_015032541.1	ABC transporter permease	-0.366279	-0.183928	-0.25894	none	none	none
gene-vnz_RS06575	WP_041662192.1	CoA transferase	0.110112	-0.133386	-0.245838	none	none	none
gene-vnz_RS06580	WP_041662193.1	hypothetical protein	0.262463	0.458586	0.958507	none	up	up
gene-vnz_RS06585	WP_015032544.1	protein kinase	0.550003	0.0867542	0.53818	up	none	up
gene-vnz_RS06590	WP_041662194.1	SGNH/GDSL hydrolase family protein	-0.536669	-0.580843	-0.400068	none	none	none
gene-vnz_RS06595	WP_015032546.1	glycosyltransferase family 2 protein	-0.837602	-0.689572	-0.565324	down	none	none
gene-vnz_RS06605	WP_041663694.1	polysaccharide deacetylase family protein	-0.162379	-0.182515	-0.329889	none	none	none
gene-vnz_RS06610	WP_015032549.1	AAA family ATPase	0.362274	0.163426	0.190793	none	none	none
gene-vnz_RS06615	WP_015032550.1	GntR family transcriptional regulator	-0.0816901	-0.327923	-0.345832	none	none	none
gene-vnz_RS06620	WP_041662195.1	GNAT family N-acetyltransferase	0.334746	-0.109946	-0.0556667	none	none	none
gene-vnz_RS06625	WP_015032552.1	DUF402 domain-containing protein	0.1495	0.0990268	-0.283002	none	none	none
gene-vnz_RS06635	WP_015032554.1	tripartite tricarboxylate transporter TctA	0.438714	-0.0125008	-0.0292451	up	none	none
gene-vnz_RS06640	WP_015032555.1	tripartite tricarboxylate transporter TctB family protein	-0.260411	-0.897797	0.349578	none	down	none
gene-vnz_RS06645	WP_015032556.1	tripartite tricarboxylate transporter substrate binding protein	0.169667	-0.275607	0.00949174	none	none	none
gene-vnz_RS06650	WP_015032557.1	response regulator	-0.468737	-0.505026	-0.417456	none	none	none
gene-vnz_RS06655	WP_015032558.1	lytic polysaccharide monooxygenase	-0.128952	-0.431356	0.0577131	none	none	none
gene-vnz_RS06660	WP_015032559.1	alpha/beta fold hydrolase	-0.569109	-0.714555	0.20392	none	none	none
gene-vnz_RS06665	WP_015032560.1	hypothetical protein	-0.31924	-0.695316	-0.0303875	none	none	none
gene-vnz_RS06670	WP_015032561.1	DNA polymerase III subunit alpha	-0.165814	-0.561495	-0.101862	none	none	none
gene-vnz_RS06675	WP_015032562.1	membrane protein	-0.206019	-0.416733	0.105822	none	none	none
gene-vnz_RS06680	WP_015032563.1	GNAT family N-acetyltransferase	0.0974623	-0.198126	0.0101278	none	none	none
gene-vnz_RS06685	WP_041662197.1	bifunctional acetaldehyde-CoA/alcohol dehydrogenase	-0.477345	-0.925216	-0.145482	none	down	none
gene-vnz_RS06690	WP_015032565.1	S1 family peptidase	-0.25487	-0.91375	0.108659	none	down	none
gene-vnz_RS06695	WP_015032566.1	DUF1684 domain-containing protein	0.01727	-0.216024	-0.270811	none	none	none
gene-vnz_RS06700	WP_015032567.1	NtaA/DmoA family FMN-dependent monooxygenase	-0.286974	-0.383278	-0.314017	none	none	none
gene-vnz_RS06705	WP_015032568.1	LLM class flavin-dependent oxidoreductase	-0.173192	-0.666318	-0.103403	none	none	none
gene-vnz_RS06710	WP_015032569.1	ABC transporter substrate-binding protein	-0.535395	-0.66601	-0.326299	none	none	none
gene-vnz_RS06715	WP_015032570.1	amino acid ABC transporter ATP-binding protein	-0.832691	-0.807736	0.106568	down	none	none
gene-vnz_RS06720	WP_015032571.1	amino acid ABC transporter permease	-0.893866	-1.00535	-0.143083	down	down	none
gene-vnz_RS06725	WP_015032572.1	FAD/NAD(P)-binding protein	-0.413793	-0.563454	0.154789	none	none	none
gene-vnz_RS06730	WP_015032573.1	amino acid ABC transporter permease	-0.684303	-0.880176	-0.0848919	none	down	none
gene-vnz_RS06735	WP_015032574.1	GNAT family N-acetyltransferase	-0.509717	-0.338042	-0.195245	none	none	none
gene-vnz_RS06740	WP_015032575.1	ABC transporter substrate-binding protein	-0.389635	-0.190501	-0.170343	none	none	none
gene-vnz_RS06745	WP_015032576.1	hypothetical protein	-0.0833443	-0.13954	-0.254811	none	none	none
gene-vnz_RS06750	WP_015032577.1	cell division protein SepF	0.510676	0.478052	0.685824	up	up	up
gene-vnz_RS06755	WP_015032578.1	MFS transporter	0.0663443	-0.216241	0.202738	none	none	none
gene-vnz_RS06765	WP_041662199.1	proteinase inhibitor I78	0.0555153	-0.278628	0.0110201	none	none	none
gene-vnz_RS06770	WP_015032581.1	cytochrome c oxidase subunit I	-0.496123	-0.744042	-0.16244	none	none	none
gene-vnz_RS06775	WP_015032582.1	YafY family transcriptional regulator	-0.0361909	-0.331547	-0.341526	none	none	none
gene-vnz_RS06780	WP_015032583.1	glycosyltransferase family 4 protein	0.0853063	-0.111133	0.12253	none	none	none
gene-vnz_RS06785	WP_041663697.1	ABC transporter substrate-binding protein	-0.054096	-0.210158	-0.0147219	none	none	none
gene-vnz_RS06790	WP_015032585.1	hypothetical protein	-0.317382	-0.29518	-0.217025	none	none	none
gene-vnz_RS06795	WP_015032586.1	hypothetical protein	0.113955	-0.353291	0.129269	none	none	none
gene-vnz_RS06800	WP_015032587.1	ATP-binding cassette domain-containing protein	0.0532878	-0.557059	0.137123	none	none	none
gene-vnz_RS06805	WP_015032588.1	ATP-binding cassette domain-containing protein	-0.130084	-0.249164	0.108233	none	none	none
gene-vnz_RS06810	WP_015032589.1	LysM peptidoglycan-binding domain-containing protein	-0.0252336	-0.337701	-0.13142	none	none	none
gene-vnz_RS06815	WP_015032591.1	hypothetical protein	-0.396219	-0.34816	-0.462024	none	none	none
gene-vnz_RS06820	WP_071892405.1	hypothetical protein	0.0431702	-0.222169	-0.143576	none	none	none
gene-vnz_RS06825	WP_015032593.1	ribosome biogenesis GTPase Der	0.0741711	-0.0722342	-0.156324	none	none	none
gene-vnz_RS06830	WP_015032594.1	1-acyl-sn-glycerol-3-phosphate acyltransferase	0.543968	0.285803	0.134492	up	none	none
gene-vnz_RS06835	WP_051025844.1	(d)CMP kinase	0.172299	-0.253088	-0.0853347	none	none	none
gene-vnz_RS06840	WP_015032596.1	prephenate dehydrogenase	-0.00203998	-0.399004	0.08779	none	none	none
gene-vnz_RS06845	WP_041663701.1	chorismate mutase	-0.137681	-0.436812	0.022907	none	none	none
gene-vnz_RS06850	WP_015032598.1	DUF937 domain-containing protein	-0.305349	-0.651028	-0.398791	none	none	none
gene-vnz_RS06855	WP_015032599.1	DUF952 domain-containing protein	0.130686	-0.348793	0.0297721	none	none	none
gene-vnz_RS06860	WP_015032600.1	Rieske 2Fe-2S domain-containing protein	-0.216324	-0.25672	-0.0491373	none	none	none
gene-vnz_RS06865	WP_015032601.1	nucleotidyltransferase	-0.11566	0.0196529	0.00850637	none	none	none
gene-vnz_RS06870	WP_015032602.1	nucleotidyltransferase	-0.0759174	-0.110583	0.0160206	none	none	none
gene-vnz_RS06875	WP_015032603.1	ADP-ribosylglycohydrolase family protein	-0.390574	-0.446382	-0.0714783	none	none	none
gene-vnz_RS06880	WP_015032604.1	NUDIX hydrolase	-0.329664	-0.738238	-0.113064	none	none	none
gene-vnz_RS06885	WP_015032605.1	AAA family ATPase	-0.406915	-0.923354	-0.00286034	none	down	none
gene-vnz_RS06890	WP_041662201.1	nicotinamide mononucleotide transporter	-0.480105	-0.511935	-0.073798	none	none	none
gene-vnz_RS06895	WP_041662202.1	rRNA pseudouridine synthase	0.115143	-0.238669	-0.243951	none	none	none
gene-vnz_RS06900	WP_015032608.1	SMC-Scp complex subunit ScpB	0.167085	0.0224997	0.0521748	none	none	none
gene-vnz_RS06905	WP_071891192.1	segregation/condensation protein A	-0.0340876	0.0217551	-0.0712173	none	none	none
gene-vnz_RS06910	WP_106433687.1	hypothetical protein	1.34638	0.127808	0.618465	up	none	up
gene-vnz_RS06915	WP_015032611.1	ParA family protein	0.452567	0.166597	0.22956	up	none	none
gene-vnz_RS06920	WP_015032612.1	alanine dehydrogenase	-0.103323	-0.432196	-0.351531	none	none	none
gene-vnz_RS06925	WP_041662203.1	tetratricopeptide repeat protein	0.160315	-0.00628346	-0.148355	none	none	none
gene-vnz_RS06930	WP_015032614.1	NUDIX hydrolase	0.566768	0.280383	0.124185	up	none	none
gene-vnz_RS06935	WP_041662204.1	CTP synthase	-0.0593515	-0.537981	-0.340396	none	none	none
gene-vnz_RS06940	WP_041662206.1	glycoside hydrolase family 15 protein	-0.704955	-0.635412	-0.6149	none	none	none
gene-vnz_RS06945	WP_015032617.1	FAD-binding oxidoreductase	-1.18364	-1.12756	-1.28078	down	down	down
gene-vnz_RS06950	WP_015032618.1	FAD-dependent oxidoreductase	-0.42371	-0.638036	-0.243013	none	none	none
gene-vnz_RS06955	WP_015032619.1	APC family permease	-0.696888	-0.91276	-0.28397	none	down	none
gene-vnz_RS06960	WP_015032620.1	PucR family transcriptional regulator	-0.0151858	-0.0615552	0.101909	none	none	none
gene-vnz_RS06965	WP_015032621.1	glycosyltransferase family 4 protein	-0.138863	-0.0295746	0.0196101	none	none	none
gene-vnz_RS06970	WP_015032622.1	hypothetical protein	0.178755	0.214119	0.144418	none	none	none
gene-vnz_RS06975	WP_015032623.1	DNA repair protein RecN	0.862968	0.975528	0.553109	up	up	up
gene-vnz_RS06980	WP_015032624.1	NAD kinase	0.631746	0.834689	0.252952	up	up	none
gene-vnz_RS06985	WP_015032625.1	TlyA family RNA methyltransferase	1.00168	1.0592	0.510663	up	up	none
gene-vnz_RS06990	WP_078508863.1	hypothetical protein	1.01133	1.07243	0.715695	up	up	up
gene-vnz_RS06995	WP_015032627.1	sterol-binding protein	0.618458	0.683351	0.142361	up	up	none
gene-vnz_RS07000	WP_015032628.1	ABC transporter ATP-binding protein	0.632211	0.477889	0.62953	up	up	up
gene-vnz_RS07005	WP_015032629.1	HAD hydrolase-like protein	0.151544	-0.140584	0.466269	none	none	none
gene-vnz_RS07010	WP_015032630.1	DUF1015 domain-containing protein	-0.438021	-0.101	0.160092	none	none	none
gene-vnz_RS07025		5S ribosomal RNA	-1.61995	-0.326456	-0.867449	down	none	none
gene-vnz_RS07030		23S ribosomal RNA	1.65457	1.73778	0.910152	up	up	up
gene-vnz_RS07035		16S ribosomal RNA	-0.280501	0.720348	-2.34999	none	none	down
gene-vnz_RS07040	WP_145953693.1	hypothetical protein	1.04695	2.19491	0.0525088	up	up	none
gene-vnz_RS07045	WP_015032633.1	DNA-3-methyladenine glycosylase	-0.180994	-0.0758576	0.0493174	none	none	none
gene-vnz_RS07050	WP_015032634.1	sporulation protein	0.426387	0.0922708	-0.094019	none	none	none
gene-vnz_RS07055	WP_015032635.1	YbhB/YbcL family Raf kinase inhibitor-like protein	0.984093	0.659893	-0.0089195	up	up	none
gene-vnz_RS07060	WP_015032636.1	HNH endonuclease	-0.907498	-0.366436	-0.280755	down	none	none
gene-vnz_RS07065	WP_078508621.1	sulfite exporter TauE/SafE family protein	-0.650236	-0.877616	0.0508519	none	down	none
gene-vnz_RS07070	WP_015032638.1	SPFH/Band 7/PHB domain protein	-0.4618	-0.297747	-0.21113	none	none	none
gene-vnz_RS07075	WP_041662208.1	NfeD family protein	0.00568299	0.0192392	0.475662	none	none	none
gene-vnz_RS07080	WP_015032640.1	ABC transporter ATP-binding protein	-0.0645811	-0.402744	0.147148	none	none	none
gene-vnz_RS07085	WP_015032641.1	hypothetical protein	0.258476	-0.351358	0.455487	none	none	none
gene-vnz_RS07090	WP_015032642.1	chaplin	-0.489116	-0.584501	-0.0642472	none	none	none
gene-vnz_RS07095	WP_015032643.1	response regulator transcription factor	-0.0262202	0.0233955	0.00633199	none	none	none
gene-vnz_RS07100	WP_015032644.1	GAF domain-containing sensor histidine kinase	-0.460123	0.0174605	-0.00862998	none	none	none
gene-vnz_RS07105	WP_015032645.1	transglycosylase SLT domain-containing protein	-0.557042	-0.0204494	-0.410948	none	none	none
gene-vnz_RS07110	WP_015032646.1	FHA domain-containing protein	0.720718	0.450212	-0.0576571	up	up	none
gene-vnz_RS07115	WP_015032647.1	phosphoserine phosphatase SerB	0.49983	0.311648	0.216169	up	none	none
gene-vnz_RS07120	WP_015032648.1	histidine phosphatase family protein	-0.0608085	-0.411485	-0.237903	none	none	none
gene-vnz_RS07125	WP_041663706.1	hypothetical protein	0.175265	0.224736	0.35854	none	none	none
gene-vnz_RS07130	WP_015032651.1	MFS transporter	-0.462826	-0.656098	0.0357816	none	none	none
gene-vnz_RS07135	WP_015032652.1	FadR family transcriptional regulator	-0.277849	-0.232177	-0.0989075	none	none	none
gene-vnz_RS07140	WP_015032653.1	hypothetical protein	-0.307003	-0.315192	-0.028269	none	none	none
gene-vnz_RS07145	WP_071891204.1	enoyl-ACP reductase FabI	0.668916	0.42178	0.166132	up	up	none
gene-vnz_RS07150	WP_041662209.1	3-oxoacyl-[acyl-carrier-protein] reductase	0.895138	0.693373	0.398721	up	up	none
gene-vnz_RS07155	WP_015032656.1	hypothetical protein	-0.018572	0.0139873	0.0906428	none	none	none
gene-vnz_RS07160	WP_145953694.1	hypothetical protein	0.316032	0.138897	0.285155	none	none	none
gene-vnz_RS07165	WP_015032658.1	TldD/PmbA family protein	0.691927	0.520727	0.151671	up	up	none
gene-vnz_RS07170	WP_015032659.1	peptidase	0.228211	0.235717	-0.305871	none	none	none
gene-vnz_RS07175	WP_015032660.1	tyrosine--tRNA ligase	0.474943	0.391154	0.115359	up	up	none
gene-vnz_RS07180	WP_041662213.1	GlsB/YeaQ/YmgE family stress response membrane protein	-2.11579	-1.08817	-1.05734	down	down	down
gene-vnz_RS07185	WP_015032662.1	DUF3099 domain-containing protein	0.0149436	0.161082	-0.00317936	none	none	none
gene-vnz_RS07190	WP_041662214.1	hypothetical protein	-0.286886	-0.455597	-0.22766	none	none	none
gene-vnz_RS07195	WP_071891211.1	GTP 3'%2C8-cyclase MoaA	-0.0861201	-0.173066	-0.253999	none	none	none
gene-vnz_RS07200	WP_015032665.1	cation acetate symporter	-0.860769	-1.0969	-0.400312	down	down	none
gene-vnz_RS07205	WP_015032666.1	DUF485 domain-containing protein	-0.553418	-0.582274	-0.203359	none	none	none
gene-vnz_RS07210	WP_015032667.1	S8 family serine peptidase	0.205184	0.288985	-0.307702	none	none	none
gene-vnz_RS07215	WP_051025846.1	CoA transferase	0.353708	-0.0340544	-0.162959	none	none	none
gene-vnz_RS07220	WP_015032669.1	zinc-dependent alcohol dehydrogenase family protein	-0.240949	-0.252685	-0.103469	none	none	none
gene-vnz_RS07225	WP_106433823.1	lysoplasmalogenase	-0.63833	-0.918895	0.169926	none	down	none
gene-vnz_RS07230	WP_015032671.1	sterol desaturase family protein	-0.715258	-0.949911	-0.16219	none	down	none
gene-vnz_RS07235	WP_041663710.1	VIT family protein	-0.304295	-0.570156	-0.526197	none	none	none
gene-vnz_RS07240	WP_015032673.1	amidohydrolase	-0.338277	-0.35126	-0.442653	none	none	none
gene-vnz_RS07245	WP_015032674.1	amidohydrolase	-0.385996	-0.263707	-0.470051	none	none	none
gene-vnz_RS07250	WP_015032675.1	SDR family NAD(P)-dependent oxidoreductase	-0.257809	-0.234205	-0.236383	none	none	none
gene-vnz_RS07255	WP_015032676.1	acetoacetate decarboxylase family protein	-0.318905	0.0295839	-0.353129	none	none	none
gene-vnz_RS07260	WP_015032677.1	TetR family transcriptional regulator	-0.130347	-0.205063	-0.14445	none	none	none
gene-vnz_RS07265	WP_015032678.1	DEDDh family exonuclease	-0.0550652	0.00562312	-0.142782	none	none	none
gene-vnz_RS07270	WP_015032679.1	hypothetical protein	-0.874457	-0.3457	-0.464691	down	none	none
gene-vnz_RS07275	WP_015032680.1	SURF1 family protein	-0.179962	-0.140173	-0.185879	none	none	none
gene-vnz_RS07280	WP_015032681.1	glycoside hydrolase family 15 protein	-0.288813	-0.179058	-0.255332	none	none	none
gene-vnz_RS07285	WP_015032682.1	SDR family oxidoreductase	0.516924	0.267236	0.0687107	up	none	none
gene-vnz_RS07290	WP_015032683.1	alkaline shock response membrane anchor protein AmaP	0.104487	0.0441008	0.0258168	none	none	none
gene-vnz_RS07295	WP_015032684.1	hypothetical protein	-0.281188	-0.205171	-0.0979679	none	none	none
gene-vnz_RS07300	WP_015032685.1	Asp23/Gls24 family envelope stress response protein	-0.699424	-0.475414	-0.487116	none	none	none
gene-vnz_RS07305	WP_015032686.1	hypothetical protein	-1.16871	-0.904809	-0.717628	down	none	down
gene-vnz_RS07310	WP_041662215.1	Asp23/Gls24 family envelope stress response protein	-2.42621	-1.512	-1.63776	down	down	down
gene-vnz_RS07315	WP_015032688.1	hypothetical protein	0.290104	-0.414353	0.476411	none	none	none
gene-vnz_RS07320	WP_041662216.1	enoyl-CoA hydratase/isomerase family protein	-1.14593	-0.849875	-0.294732	down	down	none
gene-vnz_RS07325	WP_015032690.1	hypothetical protein	-1.12668	-0.547154	-0.30432	down	none	none
gene-vnz_RS07330	WP_015032691.1	ABC-F family ATP-binding cassette domain-containing protein	0.0919662	-0.186634	-0.0422929	none	none	none
gene-vnz_RS07335	WP_015032692.1	membrane protein	-0.499847	-0.656902	-0.573786	none	none	none
gene-vnz_RS07340	WP_015032693.1	glyoxalase	-0.441341	-0.67994	-0.212864	none	none	none
gene-vnz_RS07345	WP_086024630.1	hypothetical protein	0.396557	-0.0384888	0.430291	none	none	none
gene-vnz_RS07350	WP_015032695.1	alpha/beta fold hydrolase	-0.266542	-0.654064	0.0478929	none	none	none
gene-vnz_RS07355	WP_015032696.1	inorganic phosphate transporter	0.723162	0.456167	0.174389	up	up	none
gene-vnz_RS07360	WP_015032697.1	hypothetical protein	0.838848	0.310204	0.0319451	up	none	none
gene-vnz_RS07365	WP_015032699.1	cobalamin biosynthesis protein	0.530998	0.121057	0.255415	up	none	none
gene-vnz_RS07370	WP_015032700.1	cobyric acid synthase	0.375267	0.34366	0.114906	none	none	none
gene-vnz_RS07375	WP_015032701.1	putative cobaltochelatase	0.426459	0.259248	0.00911393	up	none	none
gene-vnz_RS07380	WP_015032702.1	cob(I)yrinic acid a%2Cc-diamide adenosyltransferase	0.0992464	0.336953	0.118644	none	none	none
gene-vnz_RS07385	WP_015032703.1	cobyrinate a%2Cc-diamide synthase	0.491016	0.0608948	0.161754	up	none	none
gene-vnz_RS07390	WP_041663712.1	ZIP family metal transporter	-0.0547257	-0.0388266	0.168226	none	none	none
gene-vnz_RS07400	WP_078508625.1	threonine-phosphate decarboxylase	-0.077725	-0.862304	0.220468	none	down	none
gene-vnz_RS07405	WP_015032706.1	hypothetical protein	-2.74174	-2.44232	-1.08074	down	down	down
gene-vnz_RS07410	WP_015032707.1	siderophore-interacting protein	-0.424419	-0.232563	-0.253838	none	none	none
gene-vnz_RS07415	WP_015032708.1	penicillin acylase family protein	-0.197049	-0.165584	-0.0669279	none	none	none
gene-vnz_RS07420	WP_015032709.1	acetyltransferase	-0.0690055	-0.0474564	-0.00197452	none	none	none
gene-vnz_RS07425	WP_015032710.1	amidohydrolase family protein	-0.00612004	0.0710269	0.13453	none	none	none
gene-vnz_RS07430	WP_041663715.1	alanine--glyoxylate aminotransferase family protein	0.486809	0.0877368	0.354876	up	none	none
gene-vnz_RS07435	WP_041662218.1	alkene reductase	-0.434514	-0.373499	0.126694	none	none	none
gene-vnz_RS07440	WP_015032713.1	winged helix-turn-helix transcriptional regulator	-0.260034	0.134445	-0.0287099	none	none	none
gene-vnz_RS07445	WP_015032714.1	aminotransferase class V-fold PLP-dependent enzyme	-0.0329931	0.107486	-0.0802842	none	none	none
gene-vnz_RS07450	WP_015032715.1	DsbA family oxidoreductase	-0.0174407	-0.134	-0.152457	none	none	none
gene-vnz_RS07455	WP_015032716.1	GNAT family N-acetyltransferase	-0.180356	-0.321648	-0.0210523	none	none	none
gene-vnz_RS07460	WP_015032717.1	helix-turn-helix domain-containing protein	-0.354259	-0.587531	0.238988	none	none	none
gene-vnz_RS07465	WP_015032718.1	MFS transporter	0.287232	-0.362667	-0.167937	none	none	none
gene-vnz_RS07470	WP_041662219.1	AraC family transcriptional regulator	-0.343921	-0.600413	0.533937	none	none	up
gene-vnz_RS07475	WP_015032720.1	zinc-dependent alcohol dehydrogenase family protein	-0.279717	-0.552	-0.0800913	none	none	none
gene-vnz_RS07480	WP_041663718.1	aldehyde dehydrogenase (NADP(+))	-0.192504	-0.233283	0.0496521	none	none	none
gene-vnz_RS07485	WP_041662221.1	IclR family transcriptional regulator	-0.0430472	-0.00597134	-0.0880099	none	none	none
gene-vnz_RS07490	WP_015032723.1	cupin domain-containing protein	0.0872624	0.311752	0.039667	none	none	none
gene-vnz_RS07495	WP_015032724.1	hypothetical protein	-0.284894	-0.336128	0.249889	none	none	none
gene-vnz_RS07500	WP_015032725.1	two-component sensor histidine kinase	0.291257	-0.234619	0.528595	none	none	up
gene-vnz_RS07505	WP_078508627.1	response regulator transcription factor	0.03799	-0.0280726	0.0216493	none	none	none
gene-vnz_RS07510	WP_015032727.1	penicillin-binding protein	0.995902	0.549696	0.423359	up	up	none
gene-vnz_RS07515	WP_051026031.1	hypothetical protein	0.241341	-0.021165	0.338586	none	none	none
gene-vnz_RS07520	WP_015032729.1	hypothetical protein	0.274242	0.0710442	-0.0252027	none	none	none
gene-vnz_RS07525	WP_015032730.1	SpoIIE family protein phosphatase	-0.294295	-0.0929405	-0.308734	none	none	none
gene-vnz_RS07530	WP_015032731.1	SpoIIE family protein phosphatase	-0.452237	-0.493097	-0.27052	none	none	none
gene-vnz_RS07545	WP_041662222.1	hypothetical protein	0.173196	-0.283761	0.17331	none	none	none
gene-vnz_RS07550	WP_015032734.1	5-dehydro-4-deoxyglucarate dehydratase	-0.391484	-0.316732	-0.0118909	none	none	none
gene-vnz_RS07555	WP_015032735.1	NAD(P)-dependent oxidoreductase	-0.0190636	0.217186	-0.0602999	none	none	none
gene-vnz_RS07560	WP_051026032.1	SDR family oxidoreductase	0.0906096	0.186705	0.196068	none	none	none
gene-vnz_RS07565	WP_041662223.1	AraC family transcriptional regulator	-0.0628132	-0.136846	-0.126057	none	none	none
gene-vnz_RS07570	WP_015032739.1	hypothetical protein	-0.223974	-0.201068	-0.073068	none	none	none
gene-vnz_RS07575	WP_041662224.1	stress-induced protein	0.101877	-0.142698	0.0291729	none	none	none
gene-vnz_RS07580	WP_015032741.1	1-aminocyclopropane-1-carboxylate deaminase	0.332462	0.0661518	0.248138	none	none	none
gene-vnz_RS07585	WP_015032742.1	GntR family transcriptional regulator	0.445439	0.0726174	0.199867	up	none	none
gene-vnz_RS07590	WP_015032743.1	DUF839 domain-containing protein	-0.61206	-0.614344	-0.0781868	none	none	none
gene-vnz_RS07595	WP_015032744.1	hypothetical protein	0.471626	0.147231	0.370448	up	none	none
gene-vnz_RS07600	WP_015032745.1	hypothetical protein	-0.247396	-0.0940469	-0.167113	none	none	none
gene-vnz_RS07605	WP_015032746.1	hypothetical protein	-0.0856474	-0.0372255	0.00245992	none	none	none
gene-vnz_RS07610	WP_015032747.1	GNAT family N-acetyltransferase	-0.1675	0.038092	0.176254	none	none	none
gene-vnz_RS07615	WP_015032748.1	SDR family oxidoreductase	-0.281937	-0.141965	-0.328106	none	none	none
gene-vnz_RS07620	WP_015032749.1	4-hydroxy-tetrahydrodipicolinate synthase	-0.114288	0.0380257	-0.215493	none	none	none
gene-vnz_RS07625	WP_015032750.1	hypothetical protein	0.641529	0.271928	0.708684	up	none	up
gene-vnz_RS07630	WP_041662226.1	2%2C3%2C4%2C5-tetrahydropyridine-2%2C6-dicarboxylate N-succinyltransferase	0.295276	0.12317	0.0319421	none	none	none
gene-vnz_RS07635	WP_015032752.1	TetR family transcriptional regulator	-0.348505	-0.410269	-0.0114892	none	none	none
gene-vnz_RS07640	WP_015032753.1	multidrug efflux SMR transporter	-0.360881	-0.465952	-0.19765	none	none	none
gene-vnz_RS07645	WP_015032754.1	hypothetical protein	-0.0719014	-0.0941175	-0.0878477	none	none	none
gene-vnz_RS07650	WP_015032755.1	metal-sulfur cluster assembly factor	1.38902	1.34331	1.50637	up	up	up
gene-vnz_RS07655	WP_015032756.1	SUF system NifU family Fe-S cluster assembly protein	0.996038	0.766639	0.542956	up	up	up
gene-vnz_RS07660	WP_015032757.1	cysteine desulfurase	1.33391	1.02264	0.592547	up	up	up
gene-vnz_RS07665	WP_015032758.1	Fe-S cluster assembly ATPase SufC	1.0519	0.603869	0.494193	up	up	none
gene-vnz_RS07670	WP_015032759.1	bifunctional 3-phenylpropionate/cinnamic acid dioxygenase ferredoxin subunit	0.989802	0.340075	0.421874	up	up	none
gene-vnz_RS07675	WP_015032760.1	Fe-S cluster assembly protein SufD	0.895695	0.535777	0.314041	up	up	none
gene-vnz_RS07680	WP_015032761.1	Fe-S cluster assembly protein SufB	0.347016	0.131528	-0.123833	none	none	none
gene-vnz_RS07685	WP_015032762.1	transcriptional regulator	0.894886	0.350655	-0.113582	up	none	none
gene-vnz_RS07690	WP_015032763.1	ABC transporter ATP-binding protein	0.181443	0.192468	-0.122898	none	none	none
gene-vnz_RS07695	WP_015032764.1	ABC transporter permease	-0.0619493	-0.0954326	-0.084997	none	none	none
gene-vnz_RS07700	WP_086024670.1	cytochrome B	0.270334	0.24445	-0.00239437	none	none	none
gene-vnz_RS07705	WP_071891218.1	amidohydrolase family protein	0.251303	0.172847	0.259416	none	none	none
gene-vnz_RS07710	WP_015032767.1	hypothetical protein	1.35759	1.43893	1.11261	up	up	up
gene-vnz_RS07715	WP_015032768.1	protoheme IX farnesyltransferase	0.19012	0.149282	0.0841225	none	none	none
gene-vnz_RS07720	WP_015032769.1	transketolase	1.35586	1.0184	0.631129	up	up	up
gene-vnz_RS07725	WP_015032770.1	transaldolase	1.55144	1.35367	1.10849	up	up	up
gene-vnz_RS07730	WP_015032771.1	glucose-6-phosphate dehydrogenase	1.26954	1.00096	0.645974	up	up	up
gene-vnz_RS07735	WP_015032772.1	glucose-6-phosphate dehydrogenase assembly protein OpcA	1.45914	1.28078	0.655541	up	up	up
gene-vnz_RS07740	WP_015032773.1	6-phosphogluconolactonase	1.92573	1.45139	1.07026	up	up	up
gene-vnz_RS07745	WP_015032774.1	PH domain-containing protein	-0.00487113	-0.12038	-0.0819525	none	none	none
gene-vnz_RS07750	WP_041662228.1	PH domain-containing protein	0.509196	-0.288013	-0.0364588	up	none	none
gene-vnz_RS07755	WP_041663726.1	glucose-6-phosphate isomerase	0.156239	-0.24971	0.0866354	none	none	none
gene-vnz_RS07760	WP_015032777.1	MFS transporter	-0.243329	-0.765353	0.086698	none	none	none
gene-vnz_RS07765	WP_071891222.1	RNA polymerase-binding protein RbpA	1.63001	1.6588	1.75914	up	up	up
gene-vnz_RS07770	WP_030205174.1	preprotein translocase subunit SecG	1.26238	1.0816	1.02667	up	up	up
gene-vnz_RS07775	WP_015032779.1	triose-phosphate isomerase	1.10461	0.691111	0.460874	up	up	none
gene-vnz_RS07780	WP_015032780.1	phosphoglycerate kinase	0.712787	0.311316	0.0325881	up	none	none
gene-vnz_RS07785	WP_015032781.1	type I glyceraldehyde-3-phosphate dehydrogenase	0.200146	-0.212715	-0.172509	none	none	none
gene-vnz_RS07790	WP_015032782.1	zinc carboxypeptidase	-0.414133	-0.564223	-0.182512	none	none	none
gene-vnz_RS07795	WP_030205188.1	DNA-binding protein WhiA	0.775744	0.654424	0.214646	up	up	none
gene-vnz_RS07800	WP_015032784.1	uridine diphosphate-N-acetylglucosamine-binding protein YvcK	0.661628	0.498485	0.217052	up	up	none
gene-vnz_RS07805	WP_015032785.1	RNase adapter RapZ	0.391051	0.376346	0.111527	none	up	none
gene-vnz_RS07810	WP_015032786.1	excinuclease ABC subunit UvrC	0.124973	0.285791	-0.0623739	none	none	none
gene-vnz_RS07815	WP_015032787.1	SDR family oxidoreductase	-0.288366	-0.18969	0.0507691	none	none	none
gene-vnz_RS07820	WP_041663730.1	hypothetical protein	-0.240121	-0.0489495	0.0422358	none	none	none
gene-vnz_RS07825	WP_015032789.1	hypothetical protein	-0.482686	-0.46204	-0.00391379	none	none	none
gene-vnz_RS07830	WP_015032790.1	hypothetical protein	-0.271275	-0.266081	-0.0243071	none	none	none
gene-vnz_RS07835	WP_015032791.1	Rieske (2Fe-2S) protein	-0.187968	0.0632628	-0.132025	none	none	none
gene-vnz_RS07840	WP_015032792.1	excinuclease ABC subunit UvrA	-0.352023	-0.385761	-0.451099	none	none	none
gene-vnz_RS07845	WP_015032793.1	maleylpyruvate isomerase family mycothiol-dependent enzyme	0.00167919	0.0940489	0.133952	none	none	none
gene-vnz_RS07850	WP_071891225.1	MBL fold metallo-hydrolase	0.818838	0.636957	0.271915	up	up	none
gene-vnz_RS07855	WP_041662233.1	MHS family MFS transporter	-0.135426	-0.292611	-0.0368774	none	none	none
gene-vnz_RS07860	WP_069202195.1	hypothetical protein	-0.278475	-0.325053	0.0766176	none	none	none
gene-vnz_RS07865	WP_015032799.1	hypothetical protein	-0.0964231	-0.192935	-0.313921	none	none	none
gene-vnz_RS07870	WP_015032800.1	TerC/Alx family metal homeostasis membrane protein	-0.573997	-0.333091	-0.542334	none	none	none
gene-vnz_RS07875	WP_041663735.1	TerD family protein	0.218582	-0.249694	-0.0480115	none	none	none
gene-vnz_RS07880	WP_015032802.1	TerD family protein	1.20415	0.948918	1.11096	up	up	up
gene-vnz_RS07885	WP_041662234.1	excinuclease ABC subunit UvrB	-0.0144126	-0.254757	-0.0911816	none	none	none
gene-vnz_RS07890	WP_015032804.1	membrane protein	-0.190719	-0.402407	-0.0686701	none	none	none
gene-vnz_RS07895	WP_015032805.1	methylated-DNA--[protein]-cysteine S-methyltransferase	0.0453141	-0.0279335	0.105359	none	none	none
gene-vnz_RS07900	WP_041663736.1	MFS transporter	0.0832751	-0.137984	-0.0924438	none	none	none
gene-vnz_RS07905	WP_015032807.1	hypothetical protein	-0.339836	-0.554168	0.174617	none	none	none
gene-vnz_RS07910	WP_015032808.1	MFS transporter	-0.0824725	-0.920396	0.153157	none	down	none
gene-vnz_RS07915	WP_015032809.1	alkaline phosphatase	-0.521731	-1.121	-0.0368858	none	down	none
gene-vnz_RS07920	WP_015032810.1	cupin domain-containing protein	-0.236296	-0.538774	-0.271521	none	none	none
gene-vnz_RS07925	WP_106433688.1	pseudouridine-5'-phosphate glycosidase	-0.54738	-0.403698	-0.339113	none	none	none
gene-vnz_RS07930	WP_015032812.1	sugar kinase	0.0565716	-0.613006	0.459996	none	none	none
gene-vnz_RS07935	WP_015032813.1	uridine kinase	0.227003	0.0350425	-0.0871864	none	none	none
gene-vnz_RS07940	WP_015032814.1	glyoxalase	-0.0273519	-0.167394	0.0174541	none	none	none
gene-vnz_RS07945	WP_015032815.1	SDR family oxidoreductase	0.196178	-0.110045	-0.0515768	none	none	none
gene-vnz_RS07950	WP_015032816.1	MerR family DNA-binding transcriptional regulator	0.470093	0.00746964	0.230077	up	none	none
gene-vnz_RS07955	WP_015032817.1	transcriptional regulator	-0.293121	-0.211781	0.114467	none	none	none
gene-vnz_RS07960	WP_015032818.1	pyridoxal phosphate-dependent aminotransferase	-0.278451	-0.423934	0.0976359	none	none	none
gene-vnz_RS07965	WP_015032819.1	hypothetical protein	0.0948929	-0.213159	-0.0714504	none	none	none
gene-vnz_RS07970	WP_015032820.1	DUF2293 domain-containing protein	0.176654	-0.411349	0.0128635	none	none	none
gene-vnz_RS07975	WP_015032821.1	chaplin	-0.515998	-0.636681	-0.791499	none	none	down
gene-vnz_RS07980	WP_015032822.1	hypothetical protein	-0.0721514	-0.685147	0.0205742	none	none	none
gene-vnz_RS07985	WP_041663741.1	DEAD/DEAH box helicase	-0.0155711	-0.554364	0.0795406	none	none	none
gene-vnz_RS07990	WP_041662237.1	hypothetical protein	-0.295176	-0.378276	-0.295922	none	none	none
gene-vnz_RS07995	WP_041663742.1	hypothetical protein	-0.117702	-0.359882	0.0738728	none	none	none
gene-vnz_RS08000	WP_041663743.1	tetratricopeptide repeat protein	-0.327311	-0.0701375	0.0043033	none	none	none
gene-vnz_RS08005	WP_015032826.1	dephospho-CoA kinase	0.382467	0.340823	0.403592	none	none	none
gene-vnz_RS08010	WP_015032827.1	PAC2 family protein	0.328165	0.135862	0.128812	none	none	none
gene-vnz_RS08015	WP_015032828.1	30S ribosomal protein S1	0.122785	-0.303775	-0.295708	none	none	none
gene-vnz_RS08020	WP_015032829.1	class I SAM-dependent methyltransferase	-0.298141	-0.651289	-0.0428182	none	none	none
gene-vnz_RS08025	WP_041663745.1	ATP-dependent helicase HrpB	-0.00431314	-0.595171	0.102005	none	none	none
gene-vnz_RS08030	WP_015032831.1	DUF3068 domain-containing protein	-0.426156	-0.842436	0.151267	none	none	none
gene-vnz_RS08035	WP_015032833.1	lytic transglycosylase	0.667296	0.334161	0.453479	up	none	none
gene-vnz_RS08040	WP_015032834.1	DUF4184 family protein	-0.106139	-0.412276	-0.219853	none	none	none
gene-vnz_RS08045	WP_015032835.1	putative secreted protein	-0.114009	-0.786946	-0.0206413	none	none	none
gene-vnz_RS08050	WP_041662241.1	DNA polymerase I	-0.0196231	-0.074007	-0.0690295	none	none	none
gene-vnz_RS08055	WP_015032837.1	FdhF/YdeP family oxidoreductase	0.256956	0.0951239	0.0666905	none	none	none
gene-vnz_RS08060	WP_015032838.1	hotdog fold thioesterase	0.241835	-0.0294945	-0.152412	none	none	none
gene-vnz_RS08065	WP_015032839.1	branched-chain amino acid ABC transporter substrate-binding protein	-0.967169	-1.13472	-0.475192	down	down	none
gene-vnz_RS08070	WP_041662242.1	branched-chain amino acid ABC transporter permease	-0.930843	-1.12139	-0.410731	down	down	none
gene-vnz_RS08075	WP_041663747.1	branched-chain amino acid ABC transporter permease	-1.12613	-1.53275	-0.522698	down	down	none
gene-vnz_RS08080	WP_015032842.1	ABC transporter ATP-binding protein	-0.672045	-1.02763	-0.23458	none	down	none
gene-vnz_RS08085	WP_015032843.1	ABC transporter ATP-binding protein	-0.497295	-0.447408	0.0666877	none	none	none
gene-vnz_RS08090	WP_015032844.1	response regulator	0.926878	0.531837	0.751463	up	up	up
gene-vnz_RS08095		tRNA-Leu	-0.221687	-0.32825	0.362053	none	none	none
gene-vnz_RS08100	WP_015032845.1	pyruvate kinase	-0.551743	-1.14878	-0.157583	none	down	none
gene-vnz_RS08105	WP_041662244.1	SIMPL domain-containing protein	-0.538749	-0.69207	-0.0774841	none	none	none
gene-vnz_RS08110	WP_015032847.1	multifunctional 2'%2C3'-cyclic-nucleotide 2'-phosphodiesterase/5'-nucleotidase/3'-nucleotidase	-0.541077	-0.383269	-0.140352	none	none	none
gene-vnz_RS08115	WP_015032848.1	SidA/IucD/PvdA family monooxygenase	-0.940793	-1.19741	0.195801	down	down	none
gene-vnz_RS08120	WP_015032849.1	aminotransferase class V-fold PLP-dependent enzyme	-0.584063	-1.05897	1.17266	none	down	up
gene-vnz_RS08130	WP_015032850.1	aminopeptidase N	-0.816425	-0.836678	0.339838	down	none	none
gene-vnz_RS08135	WP_015032851.1	asparaginase	-0.318895	-0.516581	0.548134	none	none	up
gene-vnz_RS08140	WP_015032852.1	chorismate mutase	0.0328747	-0.474356	0.681789	none	none	up
gene-vnz_RS08145	WP_015032853.1	helix-turn-helix transcriptional regulator	-0.488484	-0.982431	1.22983	none	down	up
gene-vnz_RS08150	WP_071891228.1	beta-galactosidase	-0.386532	-0.714729	0.433678	none	none	none
gene-vnz_RS08155	WP_071891233.1	serine protease	-0.75021	-0.545016	-0.141878	none	none	none
gene-vnz_RS08160	WP_015032856.1	hypothetical protein	0.127041	0.0881291	0.325138	none	none	none
gene-vnz_RS08165	WP_015032857.1	GNAT family N-acetyltransferase	0.300014	0.120812	0.0262572	none	none	none
gene-vnz_RS08170	WP_041662246.1	hypothetical protein	0.200698	-0.212026	0.343849	none	none	none
gene-vnz_RS08175	WP_015032859.1	ribonuclease	-0.0242639	-0.445465	0.571168	none	none	up
gene-vnz_RS08180	WP_015032860.1	SDR family oxidoreductase	-0.0136816	-0.171342	-0.0460046	none	none	none
gene-vnz_RS08185	WP_015032861.1	SDR family oxidoreductase	-0.11875	-0.203398	0.127113	none	none	none
gene-vnz_RS08190	WP_015032862.1	enoyl-CoA hydratase family protein	-0.208053	-0.0910372	0.186629	none	none	none
gene-vnz_RS08195	WP_015032863.1	CoA transferase subunit A	-0.234908	-0.30522	0.204112	none	none	none
gene-vnz_RS08200	WP_015032864.1	CoA-transferase	-0.22434	-0.237213	0.0082603	none	none	none
gene-vnz_RS08205	WP_015032865.1	2-nitropropane dioxygenase	-0.204662	0.0180412	-0.208992	none	none	none
gene-vnz_RS08210	WP_015032866.1	tyrosine-protein phosphatase	0.0774194	-0.0151777	0.0549509	none	none	none
gene-vnz_RS08215	WP_071891236.1	DEAD/DEAH box helicase	0.0695666	0.148089	-0.264091	none	none	none
gene-vnz_RS08220	WP_015032869.1	acetyl-CoA C-acetyltransferase	-0.0271372	-0.138694	-0.058469	none	none	none
gene-vnz_RS08225	WP_015032870.1	TetR/AcrR family transcriptional regulator	-0.350063	-0.444566	0.013105	none	none	none
gene-vnz_RS08230	WP_015032871.1	SDR family oxidoreductase	-0.371347	-0.778375	-0.0750187	none	none	none
gene-vnz_RS08235	WP_015032872.1	acyl-CoA dehydrogenase	-0.286565	-0.292823	-0.0244117	none	none	none
gene-vnz_RS08240	WP_015032873.1	acyl-CoA dehydrogenase	-0.110183	-0.190141	-0.154923	none	none	none
gene-vnz_RS08245	WP_015032874.1	acyl-CoA/acyl-ACP dehydrogenase	0.137399	-0.375384	0.37731	none	none	none
gene-vnz_RS08250	WP_041662249.1	pyridoxamine 5'-phosphate oxidase	0.211028	-0.0823349	0.108027	none	none	none
gene-vnz_RS08260	WP_041662250.1	PadR family transcriptional regulator	-0.0283377	-0.376265	-0.102057	none	none	none
gene-vnz_RS08265	WP_015032878.1	LLM class flavin-dependent oxidoreductase	-0.229675	-0.302042	0.188399	none	none	none
gene-vnz_RS08270	WP_015032879.1	glucose 1-dehydrogenase	-0.103261	-0.239906	-0.347852	none	none	none
gene-vnz_RS08275	WP_015032880.1	alpha/beta hydrolase	0.0400396	-0.274386	-0.230501	none	none	none
gene-vnz_RS08280	WP_015032881.1	glutamate synthase subunit beta	0.550958	0.0242594	-0.17556	up	none	none
gene-vnz_RS08285	WP_015032882.1	glutamate synthase large subunit	0.157584	-0.361639	-0.0862146	none	none	none
gene-vnz_RS08290	WP_015032883.1	membrane protein	0.0941659	0.047533	-0.173435	none	none	none
gene-vnz_RS08295	WP_015032884.1	ADP-ribosylglycohydrolase family protein	-0.290709	-0.226098	-0.303801	none	none	none
gene-vnz_RS08300	WP_106433824.1	ADP-ribosylglycohydrolase family protein	0.0707127	-0.419678	0.264506	none	none	none
gene-vnz_RS08305	WP_015032886.1	ADP-ribosylglycohydrolase family protein	-0.140731	-0.23924	-0.134906	none	none	none
gene-vnz_RS08310	WP_071891239.1	ADP-ribosylglycohydrolase family protein	-0.338118	-0.661103	0.155716	none	none	none
gene-vnz_RS08315	WP_015032889.1	ribokinase	-0.378953	-0.48819	0.173928	none	none	none
gene-vnz_RS08320	WP_041663753.1	CoA transferase	-0.309573	-0.279212	0.142327	none	none	none
gene-vnz_RS08325	WP_071891244.1	CoA ester lyase	-0.181411	-0.617586	0.164595	none	none	none
gene-vnz_RS08330	WP_015032892.1	prolipoprotein diacylglyceryl transferase	0.813731	0.74922	0.569817	up	up	up
gene-vnz_RS08335	WP_015032893.1	thioredoxin domain-containing protein	-0.391523	-0.409466	-0.373371	none	none	none
gene-vnz_RS08340	WP_015032894.1	tryptophan synthase subunit alpha	-0.344513	-0.172327	-0.192415	none	none	none
gene-vnz_RS08345	WP_015032895.1	tryptophan synthase subunit beta	-0.229427	-0.238052	-0.29672	none	none	none
gene-vnz_RS08350	WP_041662252.1	hypothetical protein	0.199019	-0.118903	0.369196	none	none	none
gene-vnz_RS08355	WP_041662254.1	indole-3-glycerol phosphate synthase TrpC	0.390814	0.39349	0.320236	none	up	none
gene-vnz_RS08360	WP_041662256.1	DUF2752 domain-containing protein	-0.177168	-0.624787	0.241814	none	none	none
gene-vnz_RS08365	WP_015032899.1	hypothetical protein	-0.0264789	-0.325458	-0.125329	none	none	none
gene-vnz_RS08370	WP_086024671.1	TIGR02234 family membrane protein	0.53275	-0.157491	0.773801	up	none	up
gene-vnz_RS08375	WP_015032901.1	anthranilate synthase component I	-0.27278	-0.786128	0.00958271	none	none	none
gene-vnz_RS08380	WP_015032902.1	phosphoribosyl-AMP cyclohydrolase	-0.34433	-0.897207	0.096878	none	down	none
gene-vnz_RS08385	WP_015032903.1	TIGR03085 family protein	0.455237	0.174403	0.422546	up	none	none
gene-vnz_RS08390	WP_015032904.1	MFS transporter	-0.168533	-0.649058	0.12883	none	none	none
gene-vnz_RS08395	WP_015032905.1	helix-turn-helix transcriptional regulator	-0.425094	-0.378522	-0.296115	none	none	none
gene-vnz_RS08400	WP_015032906.1	imidazole glycerol phosphate synthase subunit HisF	0.483345	0.547969	0.288059	up	up	none
gene-vnz_RS08405	WP_015032907.1	RidA family protein	0.36078	0.0499506	0.50259	none	none	none
gene-vnz_RS08410	WP_015032908.1	bifunctional 1-(5-phosphoribosyl)-5-((5-phosphoribosylamino)methylideneamino)imidazole-4-carboxamide isomerase/phosphoribosylanthranilate isomerase PriA	0.585004	0.346586	0.211477	up	none	none
gene-vnz_RS08415	WP_015032909.1	imidazole glycerol phosphate synthase subunit HisH	0.0933344	-0.0835316	-0.217846	none	none	none
gene-vnz_RS08420	WP_015032911.1	imidazoleglycerol-phosphate dehydratase HisB	-0.23526	-0.407524	-0.105022	none	none	none
gene-vnz_RS08425	WP_051025852.1	histidinol-phosphate transaminase	0.00413542	-0.101116	0.175454	none	none	none
gene-vnz_RS08430	WP_015032913.1	histidinol dehydrogenase	-0.021946	-0.174936	-0.0575418	none	none	none
gene-vnz_RS08435	WP_015032914.1	hypothetical protein	-0.34609	-0.507155	-0.0394597	none	none	none
gene-vnz_RS08440	WP_086024631.1	hypothetical protein	0.0239938	-0.187574	0.0905391	none	none	none
gene-vnz_RS08445	WP_015032916.1	LON peptidase substrate-binding domain-containing protein	0.727055	0.425652	0.343658	up	up	none
gene-vnz_RS08450	WP_015032917.1	Cys-tRNA(Pro) deacylase	0.352767	0.0671148	0.148781	none	none	none
gene-vnz_RS08455	WP_015032918.1	hypothetical protein	0.157143	-0.133492	0.228896	none	none	none
gene-vnz_RS08460	WP_051026033.1	ABC transporter permease	-0.138741	-0.586615	0.0890574	none	none	none
gene-vnz_RS08465	WP_041662258.1	ABC transporter ATP-binding protein	0.143412	-0.502464	-0.0718836	none	none	none
gene-vnz_RS08470	WP_041662260.1	NYN domain-containing protein	-0.278609	-0.578082	-0.096472	none	none	none
gene-vnz_RS08475	WP_015032923.1	DNA polymerase III subunit alpha	-0.150187	-0.424451	-0.362774	none	none	none
gene-vnz_RS08480	WP_015032924.1	DUF2252 domain-containing protein	0.0221147	-0.205107	-0.0940227	none	none	none
gene-vnz_RS08485	WP_071892411.1	hypothetical protein	1.26904	0.907415	0.654428	up	up	up
gene-vnz_RS08490	WP_015032926.1	DsbA family protein	0.529987	0.550788	0.0284259	up	up	none
gene-vnz_RS08495	WP_015032927.1	alkaline phosphatase	-0.485872	-0.531181	-0.353655	none	none	none
gene-vnz_RS08500	WP_106433690.1	zinc metalloprotease	-0.375429	-0.286631	0.0644867	none	none	none
gene-vnz_RS08505	WP_041662267.1	dienelactone hydrolase	0.469528	0.203598	0.423255	up	none	none
gene-vnz_RS08510	WP_041663759.1	Na+/H+ antiporter	-0.172995	-0.398556	0.0675862	none	none	none
gene-vnz_RS08515	WP_015032932.1	GNAT family N-acetyltransferase	0.0962396	-0.103447	0.256699	none	none	none
gene-vnz_RS08520	WP_015032933.1	RluA family pseudouridine synthase	0.448279	0.479198	0.352204	up	up	none
gene-vnz_RS08525	WP_086024672.1	signal peptidase II	0.27543	0.28885	0.00819353	none	none	none
gene-vnz_RS08530	WP_015032935.1	DNA-binding protein	-0.51276	-0.466258	-0.195799	none	none	none
gene-vnz_RS08535	WP_015032936.1	isoleucine--tRNA ligase	0.0174205	-0.139669	-0.176532	none	none	none
gene-vnz_RS08540	WP_015032937.1	DivIVA domain-containing protein	1.75466	1.69608	1.69409	up	up	up
gene-vnz_RS08545	WP_015032938.1	YggT family protein	1.28137	1.05493	0.871644	up	up	up
gene-vnz_RS08550	WP_015032939.1	cell division protein SepF	-0.361744	-0.530765	-0.511635	none	none	none
gene-vnz_RS08555	WP_015032940.1	YggS family pyridoxal phosphate-dependent enzyme	0.253442	0.446708	0.172063	none	up	none
gene-vnz_RS08560	WP_015032941.1	peptidoglycan editing factor PgeF	0.423471	0.50822	0.0450046	none	up	none
gene-vnz_RS08565	WP_015032942.1	cell division protein FtsZ	0.477293	0.761975	-0.0899221	up	up	none
gene-vnz_RS08570	WP_071891246.1	hypothetical protein	1.44437	0.997736	0.274233	up	up	none
gene-vnz_RS08575	WP_015032943.1	FtsQ-type POTRA domain-containing protein	0.128531	0.151716	-0.500215	none	none	none
gene-vnz_RS08580	WP_015032944.1	undecaprenyldiphospho-muramoylpentapeptide beta-N-acetylglucosaminyltransferase	0.90037	0.562979	0.15426	up	up	none
gene-vnz_RS08585	WP_015032945.1	putative lipid II flippase FtsW	0.174382	0.166435	-0.177492	none	none	none
gene-vnz_RS08590	WP_041662269.1	UDP-N-acetylmuramoyl-L-alanine--D-glutamate ligase	0.288539	0.319078	-0.012483	none	none	none
gene-vnz_RS08595	WP_015032947.1	phospho-N-acetylmuramoyl-pentapeptide-transferase	-0.0725854	-0.103075	-0.339481	none	none	none
gene-vnz_RS08600	WP_015032948.1	UDP-N-acetylmuramoyl-tripeptide--D-alanyl-D-alanine ligase	0.69051	0.590472	0.3361	up	up	none
gene-vnz_RS08605	WP_015032949.1	UDP-N-acetylmuramoyl-L-alanyl-D-glutamate--2%2C6-diaminopimelate ligase	-0.0233283	-0.277374	-0.111634	none	none	none
gene-vnz_RS08610	WP_041662270.1	penicillin-binding protein 2	-0.264125	-0.8405	0.0125423	none	none	none
gene-vnz_RS08615	WP_051025855.1	hypothetical protein	0.0804459	-0.433692	0.0849526	none	none	none
gene-vnz_RS08620	WP_015032952.1	16S rRNA (cytosine(1402)-N(4))-methyltransferase RsmH	0.399239	0.303466	0.123414	none	none	none
gene-vnz_RS08625	WP_041662272.1	carbonic anhydrase	-0.264003	-0.125781	-0.0478856	none	none	none
gene-vnz_RS08630	WP_015032954.1	MoxR family ATPase	0.13466	-0.0124575	0.0682345	none	none	none
gene-vnz_RS08635	WP_015032955.1	DUF58 domain-containing protein	0.235093	-0.0294248	0.055947	none	none	none
gene-vnz_RS08640	WP_015032956.1	DUF4129 domain-containing protein	0.209153	-0.114705	0.0517953	none	none	none
gene-vnz_RS08645	WP_015032957.1	DUF3040 domain-containing protein	0.267958	0.196014	0.280623	none	none	none
gene-vnz_RS08650	WP_015032958.1	methyltransferase	0.811434	0.904666	0.547477	up	up	up
gene-vnz_RS08655	WP_015032959.1	hypothetical protein	0.417822	-0.226032	0.731451	none	none	up
gene-vnz_RS08660	WP_015032960.1	ATP-binding cassette domain-containing protein	-0.0448713	-0.184248	0.137535	none	none	none
gene-vnz_RS08665	WP_015032961.1	YhgE/Pip domain-containing protein	-0.220059	-0.306352	-0.112036	none	none	none
gene-vnz_RS08670	WP_041662273.1	TetR/AcrR family transcriptional regulator	-0.140557	-0.0578498	-0.138936	none	none	none
gene-vnz_RS08675	WP_051025856.1	DUF4126 domain-containing protein	0.0478271	0.129631	0.115872	none	none	none
gene-vnz_RS08680	WP_041662275.1	NAD(P)/FAD-dependent oxidoreductase	0.281251	-0.0304006	0.00100836	none	none	none
gene-vnz_RS08685	WP_071891250.1	hypothetical protein	0.0969626	-0.22854	-0.0858114	none	none	none
gene-vnz_RS08690	WP_015032967.1	methylenetetrahydrofolate reductase [NAD(P)H]	-0.0668541	-0.0272862	-0.131264	none	none	none
gene-vnz_RS08695	WP_041662277.1	thiamine phosphate synthase	0.313984	0.0830903	-0.0357675	none	none	none
gene-vnz_RS08700	WP_015032969.1	helix-turn-helix domain-containing protein	0.752745	0.730515	0.69533	up	up	up
gene-vnz_RS08705	WP_015032970.1	FAD-dependent oxidoreductase	-0.0155805	0.260989	0.162963	none	none	none
gene-vnz_RS08710	WP_015032971.1	glycine oxidase ThiO	-0.12135	-0.107871	0.089778	none	none	none
gene-vnz_RS08715	WP_015032972.1	sulfur carrier protein ThiS	-2.24376	-3.16926	-0.628909	none	none	none
gene-vnz_RS08720	WP_015032973.1	thiazole synthase	-0.252585	-0.0477183	0.108235	none	none	none
gene-vnz_RS08725	WP_041663763.1	Stk1 family PASTA domain-containing Ser/Thr kinase	0.499233	0.430442	0.210527	up	up	none
gene-vnz_RS08730	WP_015032975.1	deoxyribonuclease IV	0.0657978	0.0246417	0.131423	none	none	none
gene-vnz_RS08735	WP_015032976.1	DUF4396 domain-containing protein	-0.366739	-0.211311	-0.172514	none	none	none
gene-vnz_RS08740	WP_041662280.1	sulfite oxidase-like oxidoreductase	0.0148453	-0.197689	-0.15213	none	none	none
gene-vnz_RS08745	WP_015032978.1	bacterioferritin	-0.801425	-0.493357	-1.03089	down	none	down
gene-vnz_RS08750	WP_015032979.1	(2Fe-2S)-binding protein	0.763749	0.642873	0.299222	up	up	none
gene-vnz_RS08755	WP_086024632.1	3-deoxy-7-phosphoheptulonate synthase class II	0.0160136	0.0192765	-0.135444	none	none	none
gene-vnz_RS08760	WP_041662283.1	N-acetylmuramoyl-L-alanine amidase	-0.208014	-0.0525649	-0.409692	none	none	none
gene-vnz_RS08770	WP_015032983.1	phenazine-specific anthranilate synthase component I	-0.324977	-0.0486011	-0.359691	none	none	none
gene-vnz_RS08775	WP_015032984.1	2-hydroxyacid dehydrogenase	-0.509405	-0.198015	-0.252596	none	none	none
gene-vnz_RS08780	WP_015032985.1	response regulator transcription factor	-0.168318	-0.0831083	-0.237989	none	none	none
gene-vnz_RS08785	WP_015032986.1	sensor histidine kinase	-0.159453	-0.0263558	0.0680931	none	none	none
gene-vnz_RS08790	WP_015032987.1	1-acyl-sn-glycerol-3-phosphate acyltransferase	0.203799	0.502871	-0.0821304	none	up	none
gene-vnz_RS08795	WP_041662287.1	alpha/beta fold hydrolase	0.0681722	0.168651	0.0597561	none	none	none
gene-vnz_RS08800	WP_015032989.1	hypothetical protein	0.875502	0.45165	0.571734	up	up	up
gene-vnz_RS08805	WP_015032990.1	hypothetical protein	0.146213	0.259667	-0.172065	none	none	none
gene-vnz_RS08810	WP_015032991.1	ROK family glucokinase	1.58254	1.25324	1.06634	up	up	up
gene-vnz_RS08815	WP_015032992.1	DUF5304 domain-containing protein	1.43163	1.18039	0.815319	up	up	up
gene-vnz_RS08820	WP_015032993.1	ArsA family ATPase	-0.249724	-0.562527	-0.0799848	none	none	none
gene-vnz_RS08825	WP_015032994.1	SRPBCC family protein	0.118533	0.0877303	0.0383446	none	none	none
gene-vnz_RS08830	WP_015032995.1	metallophosphoesterase	-0.536133	-0.300559	-0.0211377	none	none	none
gene-vnz_RS08835	WP_015032996.1	long-chain fatty acid--CoA ligase	0.532291	0.385879	0.141942	up	up	none
gene-vnz_RS08840	WP_041662291.1	glycosyltransferase family 4 protein	0.280133	0.185079	0.0646817	none	none	none
gene-vnz_RS08845	WP_015032998.1	DUF2029 domain-containing protein	0.506642	0.20428	0.129467	up	none	none
gene-vnz_RS08850	WP_015032999.1	MATE family efflux transporter	-0.0679708	-0.544006	0.254847	none	none	none
gene-vnz_RS08855	WP_015033000.1	PadR family transcriptional regulator	-0.281416	-0.0397112	0.00777067	none	none	none
gene-vnz_RS08860	WP_015033001.1	hypothetical protein	0.752326	0.517388	0.319253	up	up	none
gene-vnz_RS08865	WP_015033002.1	C40 family peptidase	-0.0663328	0.05367	-0.0692298	none	none	none
gene-vnz_RS08870	WP_015033003.1	hypothetical protein	1.94383	1.94152	1.35096	up	up	up
gene-vnz_RS08875	WP_015033004.1	RNA-binding protein	0.43004	0.304478	0.138246	up	none	none
gene-vnz_RS08880	WP_015033005.1	hypothetical protein	0.783346	0.491566	0.462902	up	up	none
gene-vnz_RS08885	WP_015033006.1	rhomboid family intramembrane serine protease	-0.447111	-0.464909	0.0901636	none	none	none
gene-vnz_RS08890	WP_015033007.1	Lrp/AsnC ligand binding domain-containing protein	1.57068	1.36643	1.6895	up	up	up
gene-vnz_RS08895	WP_051026034.1	aminotransferase class V-fold PLP-dependent enzyme	-0.166383	-0.497076	0.0909705	none	none	none
gene-vnz_RS08900	WP_015033009.1	anthranilate phosphoribosyltransferase	0.228498	0.148531	-0.126536	none	none	none
gene-vnz_RS08905	WP_015033010.1	cytochrome bc complex cytochrome b subunit	-0.194573	-0.678159	-1.24143	none	none	down
gene-vnz_RS08910	WP_015033011.1	Rieske 2Fe-2S domain-containing protein	-0.0120447	-0.484423	-1.14444	none	none	down
gene-vnz_RS08915	WP_015033012.1	c-type cytochrome	0.360568	-0.36815	-0.895642	none	none	down
gene-vnz_RS08920	WP_015033013.1	heme-copper oxidase subunit III	0.311762	0.0799801	-0.600649	none	none	none
gene-vnz_RS08925	WP_015033014.1	hypothetical protein	0.0265621	0.360642	0.160896	none	up	none
gene-vnz_RS08930	WP_015033015.1	L%2CD-transpeptidase	-1.11597	-0.630222	-0.852451	down	none	down
gene-vnz_RS08935	WP_071891253.1	cytochrome c oxidase subunit 4	0.422679	-0.0338371	-0.12915	none	none	none
gene-vnz_RS08940	WP_071891256.1	cytochrome c oxidase subunit I	-0.0148823	-0.613914	-0.891235	none	none	down
gene-vnz_RS08945	WP_015033018.1	cytochrome c oxidase subunit II	0.310637	-0.245689	-0.590213	none	none	none
gene-vnz_RS08950	WP_041662295.1	aminotransferase class V-fold PLP-dependent enzyme	0.307693	-0.22883	0.411255	none	none	none
gene-vnz_RS08955	WP_015033021.1	carbohydrate kinase family protein	0.47216	0.360309	0.170601	up	up	none
gene-vnz_RS08960	WP_015033022.1	hypothetical protein	0.496576	0.125224	0.412159	up	none	none
gene-vnz_RS08965	WP_015033023.1	hypothetical protein	2.65661	2.03596	2.36019	up	up	up
gene-vnz_RS08970	WP_015033024.1	iron-sulfur cluster assembly accessory protein	0.759001	0.937561	1.30448	up	up	up
gene-vnz_RS08975	WP_015033025.1	quinolinate synthase NadA	-0.604236	-0.0604963	-0.484834	none	none	none
gene-vnz_RS08980	WP_015033026.1	efflux RND transporter permease subunit	-0.639181	-0.276352	-0.310658	none	none	none
gene-vnz_RS08985	WP_015033027.1	response regulator transcription factor	-0.0296111	0.0208625	0.0267565	none	none	none
gene-vnz_RS08990	WP_078508865.1	sensor histidine kinase	-0.162138	-0.0996297	0.0570465	none	none	none
gene-vnz_RS08995	WP_015033029.1	hypothetical protein	0.780039	0.45762	0.115701	up	up	none
gene-vnz_RS09000	WP_015033030.1	PspA/IM30 family protein	0.722829	0.568993	0.509394	up	up	none
gene-vnz_RS09005	WP_015033031.1	DUF3043 domain-containing protein	0.480414	0.34518	0.408801	up	none	none
gene-vnz_RS09010	WP_041663766.1	methyltransferase domain-containing protein	0.302608	0.105741	0.0914443	none	none	none
gene-vnz_RS09015	WP_015033033.1	PDZ domain-containing protein	0.0534988	0.0264533	0.0962668	none	none	none
gene-vnz_RS09020	WP_015033034.1	hypothetical protein	0.175401	-0.0443724	0.0507234	none	none	none
gene-vnz_RS09025	WP_086024673.1	bifunctional adenosylcobinamide kinase/adenosylcobinamide-phosphate guanylyltransferase	-0.0950126	-0.488854	-0.0486536	none	none	none
gene-vnz_RS09030	WP_015033036.1	nicotinate-nucleotide--dimethylbenzimidazole phosphoribosyltransferase	0.398997	-0.0311434	0.404709	none	none	none
gene-vnz_RS09035	WP_015033037.1	DUF2156 domain-containing protein	-0.301288	-0.246175	-0.287606	none	none	none
gene-vnz_RS09045	WP_015033039.1	hypothetical protein	-0.366517	0.213356	-0.11164	none	none	none
gene-vnz_RS09050	WP_015033040.1	adenosylcobinamide-GDP ribazoletransferase	-0.213927	5.98148e-05	0.415557	none	none	none
gene-vnz_RS09055	WP_015033041.1	endo alpha-1%2C4 polygalactosaminidase	-0.351088	-0.152609	-0.284405	none	none	none
gene-vnz_RS09060	WP_015033042.1	hypothetical protein	-0.171512	-0.0710183	0.24948	none	none	none
gene-vnz_RS09065	WP_015033043.1	hypothetical protein	-0.246406	-0.375074	0.0865906	none	none	none
gene-vnz_RS09070	WP_015033044.1	GT4 family glycosyltransferase PelF	-0.636968	-0.754514	-0.000112735	none	none	none
gene-vnz_RS09075	WP_015033045.1	hypothetical protein	-0.297129	-0.535431	0.40791	none	none	none
gene-vnz_RS09080	WP_015033046.1	leucyl aminopeptidase	0.801933	0.664571	0.250064	up	up	none
gene-vnz_RS09085	WP_086024675.1	dihydrolipoyl dehydrogenase	0.457525	0.313131	0.243018	up	none	none
gene-vnz_RS09090	WP_015033048.1	2-oxoglutarate dehydrogenase%2C E2 component%2C dihydrolipoamide succinyltransferase	1.02479	0.808669	0.946414	up	up	up
gene-vnz_RS09095	WP_015033049.1	GntR family transcriptional regulator	0.145095	0.14801	-0.0120038	none	none	none
gene-vnz_RS09100	WP_015033050.1	pyruvate dehydrogenase (acetyl-transferring)%2C homodimeric type	-1.24655	-0.894294	-0.442144	down	down	none
gene-vnz_RS09105	WP_015033051.1	WYL domain-containing protein	-0.0658413	-0.263245	-0.446506	none	none	none
gene-vnz_RS09110	WP_041662300.1	SDR family oxidoreductase	-0.127474	-0.353389	-0.374779	none	none	none
gene-vnz_RS09115	WP_015033053.1	DUF4240 domain-containing protein	-0.143346	-0.236305	0.202327	none	none	none
gene-vnz_RS09120	WP_015033054.1	SDR family oxidoreductase	-0.20729	-0.25294	0.194943	none	none	none
gene-vnz_RS09125	WP_015033055.1	TetR family transcriptional regulator	0.214019	-0.0602504	0.0876978	none	none	none
gene-vnz_RS09130	WP_051026036.1	helix-turn-helix domain-containing protein	-0.184442	-0.291781	0.0455172	none	none	none
gene-vnz_RS09135	WP_015033057.1	MBL fold metallo-hydrolase	-0.142372	-0.306118	0.189692	none	none	none
gene-vnz_RS09140	WP_041663768.1	GNAT family N-acetyltransferase	0.255342	0.10931	0.420676	none	none	none
gene-vnz_RS09145	WP_106433691.1	TIGR01777 family protein	0.234774	0.128099	0.0732364	none	none	none
gene-vnz_RS09150	WP_015033060.1	FAD-dependent oxidoreductase	-0.108665	-0.116205	-0.0551178	none	none	none
gene-vnz_RS09155	WP_015033061.1	hypothetical protein	-0.527122	-0.50422	-0.364216	none	none	none
gene-vnz_RS09160	WP_041663771.1	lipoyl(octanoyl) transferase LipB	0.715318	0.491837	0.26785	up	up	none
gene-vnz_RS09165	WP_015033064.1	lipoyl synthase	0.808491	0.695011	0.100776	up	up	none
gene-vnz_RS09170	WP_015033065.1	hypothetical protein	-3.2269	-3.4802	-0.248946	down	down	none
gene-vnz_RS09175	WP_015033066.1	DUF4191 domain-containing protein	-1.66432	-1.49912	0.721703	down	down	up
gene-vnz_RS09180	WP_015033067.1	RDD family protein	0.102098	0.126119	-0.101689	none	none	none
gene-vnz_RS09185	WP_015033068.1	type I glutamate--ammonia ligase	-0.817316	-0.962775	0.0905997	down	down	none
gene-vnz_RS09190	WP_106433692.1	tRNA-dependent cyclodipeptide synthase	-0.316899	-0.488907	-0.400041	none	none	none	cyclic dipeptide
gene-vnz_RS09195	WP_015033070.1	cytochrome P450	-0.165837	-0.257458	-0.178236	none	none	none	cyclic dipeptide
gene-vnz_RS09200	WP_015033071.1	hypothetical protein	-0.114534	-0.426469	0.224653	none	none	none
gene-vnz_RS09205	WP_041662305.1	arsenate reductase family protein	0.141987	0.00930693	0.693888	none	none	up
gene-vnz_RS09210	WP_015033073.1	alpha/beta hydrolase	0.39474	-0.274166	0.391283	none	none	none
gene-vnz_RS09215	WP_106433825.1	MarR family transcriptional regulator	-0.0920062	0.135492	0.0549477	none	none	none
gene-vnz_RS09220	WP_106433826.1	PLP-dependent aminotransferase family protein	0.332117	-0.159256	0.60655	none	none	up
gene-vnz_RS09225	WP_041662307.1	Gfo/Idh/MocA family oxidoreductase	0.356279	0.147701	0.321234	none	none	none
gene-vnz_RS09230	WP_041662308.1	hypothetical protein	0.240957	0.0608266	0.213576	none	none	none
gene-vnz_RS09235	WP_015033078.1	hypothetical protein	0.0395281	-0.0614727	0.0039414	none	none	none
gene-vnz_RS09240	WP_041662309.1	glutamine synthetase	-1.02245	-0.699235	0.0999377	down	none	none
gene-vnz_RS09250	WP_015033081.1	winged helix-turn-helix transcriptional regulator	0.129611	0.31267	0.166493	none	none	none
gene-vnz_RS09255	WP_015033082.1	PepSY domain-containing protein	-0.248258	-0.412201	-0.134986	none	none	none
gene-vnz_RS09265	WP_071892419.1	reductase	0.0596723	-0.179387	-0.144895	none	none	none
gene-vnz_RS09270	WP_015033085.1	tyrosine-protein phosphatase	-0.063407	-0.0794763	0.143014	none	none	none
gene-vnz_RS09280	WP_015033087.1	metal-dependent hydrolase	-0.222783	-0.149864	0.360307	none	none	none
gene-vnz_RS09285	WP_015033088.1	oxidoreductase	-0.0058865	0.0625033	0.198079	none	none	none
gene-vnz_RS09295	WP_015033090.1	TetR/AcrR family transcriptional regulator	0.632741	0.501115	0.33566	up	up	none
gene-vnz_RS09300	WP_015033091.1	isomerase	0.0136673	-0.0303918	0.283079	none	none	none
gene-vnz_RS09305	WP_015033092.1	GNAT family N-acetyltransferase	0.0458059	-0.285195	0.466911	none	none	none
gene-vnz_RS09310	WP_015033093.1	pullulanase-type alpha-1%2C6-glucosidase	-0.00823122	-0.387907	0.143041	none	none	none
gene-vnz_RS09315	WP_015033094.1	glycosidase	0.909746	0.381612	0.316994	up	up	none
gene-vnz_RS09320	WP_078508631.1	LacI family DNA-binding transcriptional regulator	1.03379	0.546606	0.104359	up	up	none
gene-vnz_RS09325	WP_015033096.1	glycoside hydrolase family 13 protein	1.04819	0.483226	0.319238	up	up	none
gene-vnz_RS09330	WP_041663776.1	carbohydrate ABC transporter permease	0.58835	-0.211317	-0.153685	up	none	none
gene-vnz_RS09335	WP_041662312.1	sugar ABC transporter permease	0.702344	0.0186489	-0.0733784	up	none	none
gene-vnz_RS09340	WP_015033099.1	extracellular solute-binding protein	2.31107	1.64764	0.748902	up	up	up
gene-vnz_RS09345	WP_015033100.1	LacI family DNA-binding transcriptional regulator	0.046529	-0.0333281	0.053296	none	none	none
gene-vnz_RS09350	WP_015033101.1	phosphatase PAP2 family protein	-0.114808	-0.219124	-0.279611	none	none	none
gene-vnz_RS09355	WP_015033102.1	amidohydrolase	-0.185828	-0.51265	0.0603927	none	none	none
gene-vnz_RS09360	WP_015033103.1	APC family permease	-0.486114	-1.18625	0.100925	none	down	none
gene-vnz_RS09365	WP_015033104.1	TetR family transcriptional regulator	-0.297944	-0.448555	-0.0146216	none	none	none
gene-vnz_RS09370	WP_015033106.1	DUF4344 domain-containing metallopeptidase	-0.299742	-0.524556	-0.185944	none	none	none
gene-vnz_RS09375	WP_015033107.1	bifunctional [glutamine synthetase] adenylyltransferase/[glutamine synthetase]-adenylyl-L-tyrosine phosphorylase	0.121765	0.126925	-0.116029	none	none	none
gene-vnz_RS09380	WP_041662313.1	PIG-L family deacetylase	0.459073	0.197764	-0.0356081	up	none	none
gene-vnz_RS09385	WP_015033109.1	glyoxalase	0.190779	0.323446	0.249878	none	none	none
gene-vnz_RS09390	WP_015033110.1	GNAT family N-acetyltransferase	0.0512341	0.00789286	-0.0736122	none	none	none
gene-vnz_RS09395	WP_015033111.1	hypothetical protein	0.291254	-0.283148	0.826284	none	none	up
gene-vnz_RS09400	WP_015033113.1	hypothetical protein	-0.639091	-0.604199	-0.364707	none	none	none
gene-vnz_RS09405	WP_015033114.1	AAA family ATPase	-1.5196	-1.02827	-1.20355	down	down	down
gene-vnz_RS09415	WP_015033115.1	NUDIX domain-containing protein	-0.36436	-0.305721	-0.0933677	none	none	none
gene-vnz_RS09420	WP_015033116.1	hypothetical protein	-0.642538	-0.172953	-0.176567	none	none	none
gene-vnz_RS09425	WP_015033117.1	hypothetical protein	-0.351564	-0.267559	-0.395525	none	none	none
gene-vnz_RS09430	WP_015033118.1	hypothetical protein	-0.215449	-0.300719	-0.324297	none	none	none
gene-vnz_RS09435	WP_015033119.1	hypothetical protein	-0.748379	0.0123527	-0.667291	none	none	none
gene-vnz_RS09440	WP_015033120.1	hypothetical protein	-0.337795	-0.175791	-0.403081	none	none	none
gene-vnz_RS09445	WP_015033121.1	hypothetical protein	-0.324398	-0.269492	0.257039	none	none	none
gene-vnz_RS09450	WP_015033122.1	hypothetical protein	0.302266	-0.582075	-0.147646	none	none	none
gene-vnz_RS09455	WP_015033123.1	hypothetical protein	-0.319835	-0.493859	0.0496378	none	none	none
gene-vnz_RS09460	WP_015033124.1	hypothetical protein	-0.349752	-0.492049	-0.290361	none	none	none
gene-vnz_RS09465	WP_051026037.1	cell division protein FtsK	-0.427783	-0.533994	-0.323091	none	none	none
gene-vnz_RS09470	WP_015033126.1	hypothetical protein	-0.172967	-0.862993	0.372808	none	none	none
gene-vnz_RS09475	WP_015033127.1	hypothetical protein	-0.613347	-1.3216	0.292739	none	none	none
gene-vnz_RS09480	WP_015033128.1	hypothetical protein	-0.323494	-0.993484	0.0383048	none	down	none
gene-vnz_RS09485	WP_015033129.1	bifunctional DNA primase/polymerase	-0.335661	-0.638078	-0.0179586	none	none	none
gene-vnz_RS09490	WP_015033130.1	hypothetical protein	-0.612334	-0.791743	-0.257089	none	none	none
gene-vnz_RS09495	WP_015033131.1	helix-turn-helix domain-containing protein	-0.659418	-0.697731	0.133106	none	none	none
gene-vnz_RS09500	WP_015033132.1	site-specific integrase	-0.546633	-0.528751	-0.32369	none	none	none
gene-vnz_RS09505	WP_015033133.1	glutamine synthetase	-1.24424	-0.912894	-0.143723	down	down	none
gene-vnz_RS09510	WP_015033134.1	hypothetical protein	-0.0946081	-0.326664	0.309142	none	none	none
gene-vnz_RS09515	WP_015033135.1	DUF3105 domain-containing protein	-0.196256	-0.247255	-0.183447	none	none	none
gene-vnz_RS09520	WP_051026038.1	DUF305 domain-containing protein	0.0506159	-0.0816336	0.442179	none	none	none
gene-vnz_RS09525	WP_015033137.1	CBS domain-containing protein	-1.55807	-1.37812	-0.665691	down	down	none
gene-vnz_RS09530	WP_015033138.1	alpha/beta fold hydrolase	-0.207252	-0.968772	0.28291	none	down	none
gene-vnz_RS09535	WP_015033139.1	DUF998 domain-containing protein	-0.126201	-0.960602	0.486552	none	down	none
gene-vnz_RS09540	WP_015033140.1	amino acid permease	-1.08392	-1.16141	-0.152523	down	down	none
gene-vnz_RS09545	WP_041663781.1	NAD+ synthase	-0.475169	-0.432885	-0.368815	none	none	none
gene-vnz_RS09550	WP_071891262.1	MFS transporter	-0.397073	-0.280092	0.0938845	none	none	none
gene-vnz_RS09555	WP_015033143.1	membrane protein	0.459805	0.488423	0.431632	up	up	none
gene-vnz_RS09560	WP_086024678.1	TetR/AcrR family transcriptional regulator	0.377548	0.526435	0.818095	none	up	up
gene-vnz_RS09565	WP_015033145.1	MFS transporter	-0.137912	-0.074541	1.03992	none	none	up
gene-vnz_RS09570	WP_015033146.1	3-methyl-2-oxobutanoate hydroxymethyltransferase	0.329213	0.0211687	-0.14721	none	none	none
gene-vnz_RS09575	WP_041662315.1	ATP-binding cassette domain-containing protein	-0.0214726	-0.182081	0.438083	none	none	none
gene-vnz_RS09580	WP_015033148.1	ABC transporter permease	-0.529209	-0.41964	0.214759	none	none	none
gene-vnz_RS09585	WP_015033149.1	AfsR/SARP family transcriptional regulator	0.0858377	-0.172932	0.250628	none	none	none
gene-vnz_RS09590	WP_015033150.1	site-2 protease family protein	0.142524	0.11506	0.0796527	none	none	none
gene-vnz_RS09595	WP_041662316.1	hypothetical protein	0.321761	-0.227129	0.0624145	none	none	none
gene-vnz_RS09600	WP_015033152.1	NADPH-dependent F420 reductase	0.273214	0.0557111	0.266271	none	none	none
gene-vnz_RS09605	WP_015033153.1	hypothetical protein	-0.0316065	-0.370329	-0.054303	none	none	none
gene-vnz_RS09610	WP_015033154.1	MFS transporter	0.386445	-0.00270891	0.0826361	none	none	none
gene-vnz_RS09615	WP_015033155.1	hypothetical protein	0.187541	-0.2644	0.353675	none	none	none
gene-vnz_RS09620	WP_015033156.1	type I methionyl aminopeptidase	0.116982	0.144692	0.336705	none	none	none
gene-vnz_RS09625	WP_015033157.1	biliverdin-producing heme oxygenase	0.0487642	0.140007	0.00291136	none	none	none
gene-vnz_RS09630	WP_015033158.1	PhzF family phenazine biosynthesis protein	0.138077	0.223339	0.185296	none	none	none
gene-vnz_RS09645	WP_015033160.1	peptidase M75 family protein	-0.274493	0.0579276	-0.40018	none	none	none
gene-vnz_RS09650	WP_015033161.1	deferrochelatase/peroxidase EfeB	-0.286917	-0.0717872	-0.188205	none	none	none
gene-vnz_RS09655	WP_015033162.1	FTR1 family protein	-0.423227	-0.383741	-0.294555	none	none	none
gene-vnz_RS09660	WP_041663784.1	hypothetical protein	0.0819054	-0.0362265	0.0963766	none	none	none
gene-vnz_RS09665	WP_015033164.1	bifunctional DNA primase/polymerase	0.264932	-0.338229	0.103898	none	none	none
gene-vnz_RS09670	WP_015033165.1	TetR/AcrR family transcriptional regulator	-0.19032	-0.279924	-0.0850161	none	none	none
gene-vnz_RS09675	WP_041662317.1	amidinotransferase	-0.479245	-0.282164	-0.673056	none	none	none
gene-vnz_RS09680	WP_015033167.1	rRNA methyltransferase	0.108164	0.149392	0.117586	none	none	none
gene-vnz_RS09685	WP_015033168.1	Bcr/CflA family multidrug efflux MFS transporter	-0.444605	-0.500232	0.0601208	none	none	none
gene-vnz_RS09690	WP_051025858.1	Gfo/Idh/MocA family oxidoreductase	-0.247008	-0.148286	-0.139704	none	none	none
gene-vnz_RS09695	WP_015033170.1	alkaline phosphatase	-0.235821	-0.338952	-0.0176522	none	none	none
gene-vnz_RS09700	WP_015033171.1	SDR family oxidoreductase	0.0364311	0.165056	-0.120481	none	none	none
gene-vnz_RS09705	WP_015033172.1	hypothetical protein	-0.250777	0.27136	0.210986	none	none	none
gene-vnz_RS09710	WP_015033173.1	hypothetical protein	0.136039	0.425362	0.42032	none	up	none
gene-vnz_RS09715	WP_015033174.1	response regulator transcription factor	1.05869	1.23261	1.53847	up	up	up
gene-vnz_RS09720	WP_041663787.1	two-component sensor histidine kinase	1.50585	1.44807	1.90902	up	up	up
gene-vnz_RS09725	WP_106433696.1	serine hydrolase	0.671238	0.551463	1.68572	up	up	up
gene-vnz_RS09730	WP_015033179.1	VOC family protein	2.08421	1.97937	2.82747	up	up	up
gene-vnz_RS09735	WP_015033180.1	YafY family transcriptional regulator	0.674597	0.605085	1.00528	up	up	up
gene-vnz_RS09740	WP_015033181.1	DUF1203 domain-containing protein	0.45183	0.0176164	0.351082	up	none	none
gene-vnz_RS09745	WP_015033182.1	SMP-30/gluconolactonase/LRE family protein	-0.0289048	-0.127193	-0.238788	none	none	none
gene-vnz_RS09750	WP_015033183.1	Lrp/AsnC family transcriptional regulator	-0.115278	-0.185848	-0.199413	none	none	none
gene-vnz_RS09755	WP_015033184.1	hypothetical protein	-0.423919	-0.126355	0.0406006	none	none	none
gene-vnz_RS09760	WP_041662322.1	helix-turn-helix transcriptional regulator	-0.674725	-0.528927	-0.397434	none	none	none
gene-vnz_RS09765	WP_015033187.1	hypothetical protein	-0.451407	-0.729349	-0.140125	none	none	none
gene-vnz_RS09770	WP_015033188.1	putative ATP-grasp-modified RiPP	-0.160853	-0.230485	1.15897	none	none	up
gene-vnz_RS09775	WP_078508867.1	ATP-grasp ribosomal peptide maturase	-0.534003	-0.916827	0.0116694	none	down	none
gene-vnz_RS09780	WP_015033190.1	O-methyltransferase	-0.22269	-0.624899	-0.211235	none	none	none
gene-vnz_RS09785	WP_015033191.1	hypothetical protein	0.202132	0.0725705	0.417872	none	none	none
gene-vnz_RS09790	WP_051025859.1	hypothetical protein	-0.472314	-0.392825	-0.293104	none	none	none
gene-vnz_RS09795		RNase P RNA component class A	2.45467	4.41659	3.23294	up	up	up
gene-vnz_RS09800	WP_015033193.1	MerR family transcriptional regulator	-0.067552	-0.182858	-0.168155	none	none	none
gene-vnz_RS09805	WP_106433828.1	hypothetical protein	-0.257976	-0.168394	0.114935	none	none	none
gene-vnz_RS09810	WP_015033195.1	RNB domain-containing ribonuclease	-0.160961	-0.516327	0.385588	none	none	none
gene-vnz_RS09815	WP_015033196.1	peroxide stress protein YaaA	0.0712372	-0.577857	0.482619	none	none	none
gene-vnz_RS09820	WP_015033197.1	bifunctional 4-hydroxy-2-oxoglutarate aldolase/2-dehydro-3-deoxy-phosphogluconate aldolase	0.292138	-0.198452	0.279407	none	none	none
gene-vnz_RS09825	WP_015033198.1	GNAT family N-acetyltransferase	-0.212569	-0.0750008	0.0596929	none	none	none
gene-vnz_RS09830	WP_015033199.1	bifunctional RNase H/acid phosphatase	0.642831	0.369526	0.534467	up	up	up
gene-vnz_RS09835	WP_041663791.1	hypothetical protein	0.789468	0.498637	0.290075	up	up	none
gene-vnz_RS09840	WP_015033201.1	Nif3-like dinuclear metal center hexameric protein	-0.055494	-0.399517	-0.0399216	none	none	none
gene-vnz_RS09845	WP_015033202.1	iron-siderophore ABC transporter substrate-binding protein	-0.567435	-0.457673	-0.232159	none	none	none
gene-vnz_RS09850	WP_041662323.1	hypothetical protein	-1.27754	-0.593988	-0.749807	down	none	down
gene-vnz_RS09855	WP_015033204.1	3-oxoacyl-ACP reductase	-0.30117	-0.232015	-0.238662	none	none	none
gene-vnz_RS09860	WP_015033205.1	Zn-dependent alcohol dehydrogenase	-0.188711	-0.165907	-0.0536347	none	none	none
gene-vnz_RS09865	WP_015033206.1	3-alpha%2C7-alpha%2C12-alpha-trihydroxy-5-beta-cholest-24-enoyl-CoA hydratase	-0.332832	-0.227095	0.0210091	none	none	none
gene-vnz_RS09870	WP_015033207.1	ABC transporter ATP-binding protein	-0.25089	-0.390271	0.0969343	none	none	none
gene-vnz_RS09875	WP_041663793.1	ABC transporter permease	-0.400858	-0.738497	-0.107626	none	none	none
gene-vnz_RS09880	WP_015033209.1	sensor histidine kinase	-0.226021	-0.363352	-0.0739981	none	none	none
gene-vnz_RS09885	WP_015033210.1	response regulator transcription factor	0.0217012	-0.229631	-0.152749	none	none	none
gene-vnz_RS09890	WP_015033211.1	hypothetical protein	-0.201022	-0.485077	-0.199858	none	none	none
gene-vnz_RS09895	WP_015033212.1	MFS transporter	-0.146071	-0.565134	0.0672464	none	none	none
gene-vnz_RS09900	WP_015033213.1	lipid-transfer protein	-0.385288	-0.278504	-0.0376103	none	none	none
gene-vnz_RS09905	WP_071891267.1	acyl-CoA dehydrogenase	-0.224339	-0.671241	0.0861293	none	none	none
gene-vnz_RS09910	WP_015033216.1	YfbM family protein	-0.663648	-0.678052	-0.0917524	none	none	none
gene-vnz_RS09915	WP_015033217.1	endonuclease/exonuclease/phosphatase family protein	-0.532271	-0.526915	-0.281824	none	none	none
gene-vnz_RS09920	WP_015033218.1	serine/threonine protein kinase	-0.171325	-0.313719	0.0333717	none	none	none
gene-vnz_RS09925	WP_015033219.1	serine/threonine protein kinase	-0.237195	-0.323564	0.0237587	none	none	none
gene-vnz_RS09930	WP_015033220.1	DUF4259 domain-containing protein	0.415828	0.0262327	0.574889	none	none	up
gene-vnz_RS09935	WP_015033221.1	hypothetical protein	-0.392282	-0.235358	-0.198286	none	none	none
gene-vnz_RS09940	WP_015033222.1	hypothetical protein	-0.093331	-0.269042	-0.477263	none	none	none
gene-vnz_RS09945	WP_106433697.1	hypothetical protein	-0.330173	-0.438742	-0.0945698	none	none	none
gene-vnz_RS09950	WP_015033224.1	helix-turn-helix transcriptional regulator	-0.423506	-0.560099	0.173742	none	none	none
gene-vnz_RS09955	WP_015033225.1	NAD(P)-dependent oxidoreductase	-0.461189	-0.749958	0.0393132	none	none	none
gene-vnz_RS09960	WP_015033226.1	hypothetical protein	-0.330294	-0.55321	0.025743	none	none	none
gene-vnz_RS09965	WP_015033227.1	DUF397 domain-containing protein	-0.642265	-1.22324	-0.287776	none	down	none
gene-vnz_RS09970	WP_015033228.1	helix-turn-helix domain-containing protein	-1.9192	-2.07299	-1.01024	down	down	down
gene-vnz_RS09975	WP_041662324.1	ATP-binding protein	-0.388758	-0.365001	0.0120098	none	none	none
gene-vnz_RS09980	WP_015033230.1	class I SAM-dependent methyltransferase	0.0877273	0.0187071	0.0546055	none	none	none
gene-vnz_RS09985	WP_015033231.1	hypothetical protein	0.153748	0.133917	0.209816	none	none	none
gene-vnz_RS09990	WP_079179224.1	N-acetylmuramoyl-L-alanine amidase	0.219155	0.0672634	0.212229	none	none	none
gene-vnz_RS09995	WP_015033233.1	hypothetical protein	0.241109	0.0858676	0.330247	none	none	none
gene-vnz_RS10000	WP_015033234.1	LLM class F420-dependent oxidoreductase	-0.043055	-0.0277854	-0.0784032	none	none	none
gene-vnz_RS10005	WP_015033235.1	hypothetical protein	-0.832267	-0.299714	-0.396917	down	none	none
gene-vnz_RS10010	WP_015033236.1	prenyltransferase	-0.149702	-0.0527345	0.0531486	none	none	none
gene-vnz_RS10015	WP_015033237.1	class I SAM-dependent methyltransferase	-0.158122	-0.0857756	-0.0211586	none	none	none
gene-vnz_RS10020	WP_015033238.1	glycosyltransferase family 4 protein	-0.0803162	-0.198307	0.372928	none	none	none
gene-vnz_RS10025	WP_015033239.1	TetR/AcrR family transcriptional regulator	-0.112195	0.0258015	-0.00358341	none	none	none
gene-vnz_RS10030	WP_015033240.1	hypothetical protein	0.0450454	-0.252672	-0.0679702	none	none	none
gene-vnz_RS10035	WP_145953695.1	hypothetical protein	-0.335374	-0.476522	0.131081	none	none	none
gene-vnz_RS10040	WP_041662327.1	ferredoxin	0.16783	-0.2258	-0.32711	none	none	none
gene-vnz_RS10045	WP_015033243.1	aldehyde dehydrogenase	-0.269605	-0.102507	-0.0864617	none	none	none
gene-vnz_RS10050	WP_015033244.1	MBL fold metallo-hydrolase	-0.0790034	-0.426209	0.278872	none	none	none
gene-vnz_RS10055	WP_015033245.1	hypothetical protein	-0.00550379	-0.00615229	0.0893857	none	none	none
gene-vnz_RS10060	WP_106433829.1	hypothetical protein	0.848603	0.127434	0.531107	up	none	up
gene-vnz_RS10065	WP_015033247.1	cobalt ABC transporter permease	0.260559	0.0822737	0.252144	none	none	none
gene-vnz_RS10070	WP_015033248.1	energy-coupling factor ABC transporter ATP-binding protein	0.118279	0.208099	0.331054	none	none	none
gene-vnz_RS10075	WP_015033249.1	ECF transporter S component	0.0939204	-0.21968	0.102631	none	none	none
gene-vnz_RS10080	WP_015033250.1	transglycosylase SLT domain-containing protein	-0.293449	-0.405241	-0.258264	none	none	none
gene-vnz_RS10085	WP_015033251.1	steroid 3-ketoacyl-CoA thiolase	-0.357454	-0.20513	-0.0723004	none	none	none
gene-vnz_RS10090	WP_015033252.1	cytochrome P450	-0.442433	-0.460724	0.0605914	none	none	none
gene-vnz_RS10095	WP_015033253.1	DUF2330 domain-containing protein	-0.338794	-0.290447	0.163388	none	none	none
gene-vnz_RS10100	WP_015033254.1	O-methyltransferase	-0.348691	-0.451718	-0.118096	none	none	none
gene-vnz_RS10105	WP_015033255.1	antibiotic biosynthesis monooxygenase	-0.115932	-0.17476	-0.149974	none	none	none
gene-vnz_RS10110	WP_078508868.1	GNAT family N-acetyltransferase	0.379982	0.199696	-0.299722	none	none	none
gene-vnz_RS10115	WP_015033257.1	hypothetical protein	-0.0521994	-0.0303115	-0.0825963	none	none	none
gene-vnz_RS10120	WP_041663801.1	MFS transporter	-0.331543	-0.564336	-0.0717536	none	none	none
gene-vnz_RS10125	WP_078508640.1	peptidoglycan-binding protein	-0.0782925	-0.241443	0.310628	none	none	none
gene-vnz_RS10130	WP_015033260.1	HAD-IA family hydrolase	0.577417	0.391125	0.290798	up	up	none
gene-vnz_RS10135	WP_015033261.1	HNH endonuclease	-0.647997	-0.518346	0.112076	none	none	none
gene-vnz_RS10140	WP_051026039.1	DoxX family protein	-0.626996	-0.230733	-0.26273	none	none	none
gene-vnz_RS10145	WP_041663807.1	membrane protein	-0.0253178	-0.0796059	0.504971	none	none	none
gene-vnz_RS10150	WP_041662329.1	DUF2277 domain-containing protein	0.111214	-0.291698	-0.237252	none	none	none
gene-vnz_RS10155	WP_015033265.1	hypothetical protein	-0.0811003	-0.0671369	0.0524868	none	none	none
gene-vnz_RS10160	WP_015033266.1	GntR family transcriptional regulator	-0.300933	-0.0335896	-0.0504981	none	none	none
gene-vnz_RS10165	WP_078508870.1	DUF4231 domain-containing protein	-0.516929	-0.143418	0.0178744	none	none	none
gene-vnz_RS10170	WP_015033268.1	hypothetical protein	-1.09969	-0.673577	-0.326285	down	none	none
gene-vnz_RS10175	WP_041663810.1	hypothetical protein	-0.583579	-0.413979	-0.205219	none	none	none
gene-vnz_RS10180	WP_041662330.1	hypothetical protein	-0.69822	-0.0659101	-0.379357	none	none	none
gene-vnz_RS10185	WP_106433830.1	hypothetical protein	-0.315428	-0.0575104	-0.287617	none	none	none
gene-vnz_RS10195	WP_107499043.1	helix-turn-helix domain-containing protein	-1.04338	-0.589835	-0.559546	down	none	none
gene-vnz_RS10200	WP_078508644.1	helix-turn-helix transcriptional regulator	-0.955971	-0.431819	-0.446124	down	none	none
gene-vnz_RS10205	WP_015033276.1	hypothetical protein	-0.642949	-0.897113	-0.156997	none	down	none
gene-vnz_RS10210	WP_015033277.1	hypothetical protein	-0.405706	-0.97644	0.133646	none	none	none
gene-vnz_RS10215	WP_015033278.1	hypothetical protein	-0.0236396	-1.1957	0.0938156	none	none	none
gene-vnz_RS10220	WP_086024680.1	hypothetical protein	-0.201045	-0.967219	-0.0269664	none	down	none
gene-vnz_RS10225	WP_015033280.1	hypothetical protein	-0.472702	-1.3892	-0.0824832	none	down	none
gene-vnz_RS10230	WP_015033281.1	hypothetical protein	-0.3586	-0.683054	-0.271527	none	none	none
gene-vnz_RS10235	WP_015033282.1	hypothetical protein	-0.60246	-0.848844	-0.545561	none	none	none
gene-vnz_RS10240	WP_145953696.1	hypothetical protein	-0.0960505	-0.797857	0.0257896	none	none	none
gene-vnz_RS10245	WP_015033284.1	hypothetical protein	-0.251184	-1.39436	0.165965	none	down	none
gene-vnz_RS10250	WP_015033285.1	hypothetical protein	-0.456784	-1.44992	-0.138619	none	down	none
gene-vnz_RS10255	WP_015033286.1	hypothetical protein	-0.761466	-0.945165	0.256646	none	down	none
gene-vnz_RS10260	WP_015033287.1	hypothetical protein	-0.761789	-1.00636	-0.206456	none	down	none
gene-vnz_RS10265	WP_015033288.1	hypothetical protein	-0.683673	-1.07231	-0.199056	none	down	none
gene-vnz_RS10270	WP_015033289.1	AAA family ATPase	-0.8712	-0.8156	-0.283446	down	none	none
gene-vnz_RS10275	WP_015033290.1	hypothetical protein	-0.780082	-0.881907	-0.534364	down	down	none
gene-vnz_RS10280	WP_078508645.1	hypothetical protein	-0.305983	-1.00302	-0.178157	none	down	none
gene-vnz_RS10285	WP_015033292.1	hypothetical protein	-0.491021	-0.620217	0.0238327	none	none	none
gene-vnz_RS10290	WP_015033293.1	hypothetical protein	-1.42064	-0.647133	0.296436	down	none	none
gene-vnz_RS10295	WP_015033294.1	ATP-binding protein	-0.564587	-1.00332	0.162069	none	down	none
gene-vnz_RS10300	WP_015033295.1	hypothetical protein	-0.209974	-0.0785064	0.477492	none	none	none
gene-vnz_RS10305	WP_015033296.1	hypothetical protein	-0.38314	-0.791074	1.13703	none	none	up
gene-vnz_RS10310	WP_106433831.1	hypothetical protein	0.411217	-0.731879	2.45778	none	none	up
gene-vnz_RS10315	WP_015033298.1	hypothetical protein	-0.31909	-0.621681	1.21472	none	none	up
gene-vnz_RS10320	WP_015033299.1	hypothetical protein	-0.119831	-0.0813306	0.581768	none	none	up
gene-vnz_RS10325	WP_015033300.1	hypothetical protein	-0.764433	-1.02183	0.855431	none	down	up
gene-vnz_RS10330	WP_015033302.1	hypothetical protein	-0.700728	-0.65749	0.939553	none	none	up
gene-vnz_RS10335	WP_015033303.1	hypothetical protein	-0.17814	-0.501408	0.744212	none	none	up
gene-vnz_RS10340	WP_015033304.1	hypothetical protein	-0.99735	-0.911663	-0.559399	down	none	none
gene-vnz_RS10345	WP_015033305.1	hypothetical protein	-0.681029	-0.668494	0.229288	none	none	none
gene-vnz_RS10350	WP_015033306.1	hypothetical protein	-0.405057	-1.11633	0.433092	none	none	none
gene-vnz_RS10355	WP_015033307.1	hypothetical protein	-0.294167	-1.02544	1.43362	none	none	up
[truncated: 5,205 more rows]
